# Supplementary material for: Identification of potential tissue-specific cancer biomarkers and development of cancer versus normal genomic classifiers
Source: Oncotarget. 2017 Sep 21;8(49):85692–715. doi: 10.18632/oncotarget.21127 (PMC5689641; doi:10.18632/oncotarget.21127)
Supplement: Supplementary file 2 [file oncotarget-08-85692-s002.xlsx]

## Sheet: S1
Classifier	Threshold (%)	Chi Squared_Ranker	ClassifierSubsetEval_GeneticSearch	ConsistencySubsetEval_BestFirst	ConsistencySubsetEval_GeneticSearch	ConsistencySubsetEval_LinearFWDSelection	FilteredAttributeEval_Ranker	GainRatioAttributeEval_Ranker	LatentSemanticAnalysis_Ranker	OneRAttributeEval_Ranker	ReliefFAttributeEval_Ranker	SymmetricalUncertAttributeEval_Ranker	WrapperSubsetEval_GeneticSearch
SVM	1	100	0	0	0	0	100	100	98.3051	100	98.3051	100	0
SVM	2	100	0	0	0	0	100	9.1525	98.3051	99.1525	98.3051	100	0
SVM	3	100	0	0	0	0	100	9.1525	98.3051	99.1525	98.3051	99.1525	0
SVM	4	99.1525	0	0	0	0	100	9.1525	98.3051	99.1525	98.3051	100	0
SVM	5	100	100	0	100	0	100	9.1525	98.3051	99.1525	98.3051	100	100
SVM	10	99.1525	88.1356	0	88.1356	0	100	9.1525	99.1525	99.1525	98.3051	99.1525	88.1356
SVM	20	99.1525	91.5254	0	91.5254	0	100	9.1525	99.1525	99.1525	98.3051	99.1525	91.5254
SVM	25	99.1525	89.8305	0	89.8305	0	100	9.1525	99.1525	99.1525	98.3051	99.1525	89.8305
SVM	33	99.1525	95.7627	0	95.7627	0	100	9.1525	99.1525	99.1525	99.1525	99.1525	95.7627
SVM	50	99.1525	96.6102	0	96.6102	0	99.1525	9.1525	99.1525	99.1525	99.1525	99.1525	96.6102
SVM	66	99.1525	95.7627	0	95.7627	0	99.1525	9.1525	99.1525	99.1525	99.1525	99.1525	95.7627
SVM	75	99.1525	96.6102	0	96.6102	0	99.1525	9.1525	99.1525	99.1525	99.1525	99.1525	96.6102
SVM	100	99.1525	97.4576	100	97.4576	100	99.1525	9.1525	99.1525	99.1525	99.1525	99.1525	97.4576
IBk	1	100	0	0	0	0	100	99.1525	98.3051	98.3051	98.3051	100	0
IBk	2	99.1525	0	0	0	0	100	98.3051	98.3051	98.3051	98.3051	99.1525	0
IBk	3	99.1525	0	0	0	0	99.1525	98.3051	98.3051	98.3051	98.3051	98.3051	0
IBk	4	98.3051	0	0	0	0	99.1525	98.3051	98.3051	98.3051	98.3051	98.3051	0
IBk	5	98.3051	98.3051	0	98.3051	0	99.1525	98.3051	98.3051	98.3051	98.3051	98.3051	98.3051
IBk	10	98.3051	95.7627	0	95.7627	0	98.3051	98.3051	98.3051	98.3051	98.3051	98.3051	95.7627
IBk	20	98.3051	94.0678	0	94.0678	0	98.3051	98.3051	98.3051	98.3051	98.3051	98.3051	94.0678
IBk	25	98.3051	91.5254	0	91.5254	0	98.3051	98.3051	98.3051	98.3051	98.3051	98.3051	91.4576
IBk	33	98.3051	97.4576	0	97.4576	0	98.3051	98.3051	98.3051	98.3051	98.3051	98.3051	97.4576
IBk	50	98.3051	97.4576	0	97.4576	0	98.3051	98.3051	98.3051	98.3051	98.3051	98.3051	97.4576
IBk	66	98.3051	98.3051	0	98.3051	0	98.3051	98.3051	98.3051	98.3051	98.3051	98.3051	98.3051
IBk	75	98.3051	98.3051	0	98.3051	0	98.3051	98.3051	98.3051	98.3051	98.3051	98.3051	98.3051
IBk	100	98.3051	98.3051	100	98.3051	100	98.3051	98.3051	98.3051	98.3051	98.3051	98.3051	98.3051
NaiveBayes	1	100	0	0	0	0	100	99.1525	96.6102	98.3051	98.3051	100	0
NaiveBayes	2	98.3051	0	0	0	0	100	98.3051	95.7627	98.3051	98.3051	98.3051	0
NaiveBayes	3	98.3051	0	0	0	0	98.3051	98.3051	95.7627	98.3051	98.3051	98.3051	0
NaiveBayes	4	98.3051	0	0	0	0	99.1525	98.3051	96.6102	98.3051	98.3051	98.3051	0
NaiveBayes	5	98.3051	95.7627	0	95.7627	0	98.3051	98.3051	96.6102	98.3051	98.3051	98.3051	95.7627
NaiveBayes	10	98.3051	94.9153	0	94.9153	0	98.3051	98.3051	95.7627	98.3051	93.2203	98.3051	94.9153
NaiveBayes	20	98.3051	94.9153	0	94.9153	0	98.3051	98.3051	95.7627	97.4576	88.9831	97.4576	94.9153
NaiveBayes	25	97.4576	93.2203	0	93.2203	0	96.6102	97.4576	95.7627	96.6102	90.678	98.3051	93.2203
NaiveBayes	33	96.6102	94.9153	0	94.9153	0	97.4576	94.9153	95.7627	94.9153	90.678	94.0678	94.9153
NaiveBayes	50	93.2203	94.0678	0	94.0678	0	93.2203	93.2203	95.7627	94.9153	91.5254	93.2203	94.0678
NaiveBayes	66	93.2203	94.0678	0	94.0678	0	93.2203	93.2203	95.7627	95.7627	91.5254	93.2203	94.0678
NaiveBayes	75	93.2203	95.7627	0	95.7627	0	93.2203	93.2203	95.7627	95.7627	93.2203	93.2203	95.7627
NaiveBayes	100	94.9153	95.7627	100	95.7627	100	94.9153	94.9153	95.7627	95.7627	95.7627	94.9153	95.7627

## Sheet: Sheet1
Classifier	SVM	SVM	SVM	SVM	SVM	SVM	SVM	SVM	SVM	SVM	SVM	SVM	SVM	IBk	IBk	IBk	IBk	IBk	IBk	IBk	IBk	IBk	IBk	IBk	IBk	IBk	NaiveBayes	NaiveBayes	NaiveBayes	NaiveBayes	NaiveBayes	NaiveBayes	NaiveBayes	NaiveBayes	NaiveBayes	NaiveBayes	NaiveBayes	NaiveBayes	NaiveBayes
Threshold (%)	1	2	3	4	5	10	20	25	33	50	66	75	100	1	2	3	4	5	10	20	25	33	50	66	75	100	1	2	3	4	5	10	20	25	33	50	66	75	100
Chi Squared_Ranker	100	100	100	99.1525	100	99.1525	99.1525	99.1525	99.1525	99.1525	99.1525	99.1525	99.1525	100	99.1525	99.1525	98.3051	98.3051	98.3051	98.3051	98.3051	98.3051	98.3051	98.3051	98.3051	98.3051	100	98.3051	98.3051	98.3051	98.3051	98.3051	98.3051	97.4576	96.6102	93.2203	93.2203	93.2203	94.9153
ClassifierSubsetEval_GeneticSearch	0	0	0	0	100	88.1356	91.5254	89.8305	95.7627	96.6102	95.7627	96.6102	97.4576	0	0	0	0	98.3051	95.7627	94.0678	91.5254	97.4576	97.4576	98.3051	98.3051	98.3051	0	0	0	0	95.7627	94.9153	94.9153	93.2203	94.9153	94.0678	94.0678	95.7627	95.7627
ConsistencySubsetEval_BestFirst	0	0	0	0	0	0	0	0	0	0	0	0	100	0	0	0	0	0	0	0	0	0	0	0	0	100	0	0	0	0	0	0	0	0	0	0	0	0	100
ConsistencySubsetEval_GeneticSearch	0	0	0	0	100	88.1356	91.5254	89.8305	95.7627	96.6102	95.7627	96.6102	97.4576	0	0	0	0	98.3051	95.7627	94.0678	91.5254	97.4576	97.4576	98.3051	98.3051	98.3051	0	0	0	0	95.7627	94.9153	94.9153	93.2203	94.9153	94.0678	94.0678	95.7627	95.7627
ConsistencySubsetEval_LinearFWDSelection	0	0	0	0	0	0	0	0	0	0	0	0	100	0	0	0	0	0	0	0	0	0	0	0	0	100	0	0	0	0	0	0	0	0	0	0	0	0	100
FilteredAttributeEval_Ranker	100	100	100	100	100	100	100	100	100	99.1525	99.1525	99.1525	99.1525	100	100	99.1525	99.1525	99.1525	98.3051	98.3051	98.3051	98.3051	98.3051	98.3051	98.3051	98.3051	100	100	98.3051	99.1525	98.3051	98.3051	98.3051	96.6102	97.4576	93.2203	93.2203	93.2203	94.9153
GainRatioAttributeEval_Ranker	100	9.1525	9.1525	9.1525	9.1525	9.1525	9.1525	9.1525	9.1525	9.1525	9.1525	9.1525	9.1525	99.1525	98.3051	98.3051	98.3051	98.3051	98.3051	98.3051	98.3051	98.3051	98.3051	98.3051	98.3051	98.3051	99.1525	98.3051	98.3051	98.3051	98.3051	98.3051	98.3051	97.4576	94.9153	93.2203	93.2203	93.2203	94.9153
LatentSemanticAnalysis_Ranker	98.3051	98.3051	98.3051	98.3051	98.3051	99.1525	99.1525	99.1525	99.1525	99.1525	99.1525	99.1525	99.1525	98.3051	98.3051	98.3051	98.3051	98.3051	98.3051	98.3051	98.3051	98.3051	98.3051	98.3051	98.3051	98.3051	96.6102	95.7627	95.7627	96.6102	96.6102	95.7627	95.7627	95.7627	95.7627	95.7627	95.7627	95.7627	95.7627
OneRAttributeEval_Ranker	100	99.1525	99.1525	99.1525	99.1525	99.1525	99.1525	99.1525	99.1525	99.1525	99.1525	99.1525	99.1525	98.3051	98.3051	98.3051	98.3051	98.3051	98.3051	98.3051	98.3051	98.3051	98.3051	98.3051	98.3051	98.3051	98.3051	98.3051	98.3051	98.3051	98.3051	98.3051	97.4576	96.6102	94.9153	94.9153	95.7627	95.7627	95.7627
ReliefFAttributeEval_Ranker	98.3051	98.3051	98.3051	98.3051	98.3051	98.3051	98.3051	98.3051	99.1525	99.1525	99.1525	99.1525	99.1525	98.3051	98.3051	98.3051	98.3051	98.3051	98.3051	98.3051	98.3051	98.3051	98.3051	98.3051	98.3051	98.3051	98.3051	98.3051	98.3051	98.3051	98.3051	93.2203	88.9831	90.678	90.678	91.5254	91.5254	93.2203	95.7627
SymmetricalUncertAttributeEval_Ranker	100	100	99.1525	100	100	99.1525	99.1525	99.1525	99.1525	99.1525	99.1525	99.1525	99.1525	100	99.1525	98.3051	98.3051	98.3051	98.3051	98.3051	98.3051	98.3051	98.3051	98.3051	98.3051	98.3051	100	98.3051	98.3051	98.3051	98.3051	98.3051	97.4576	98.3051	94.0678	93.2203	93.2203	93.2203	94.9153
WrapperSubsetEval_GeneticSearch	0	0	0	0	100	88.1356	91.5254	89.8305	95.7627	96.6102	95.7627	96.6102	97.4576	0	0	0	0	98.3051	95.7627	94.0678	91.4576	97.4576	97.4576	98.3051	98.3051	98.3051	0	0	0	0	95.7627	94.9153	94.9153	93.2203	94.9153	94.0678	94.0678	95.7627	95.7627
