# Supplementary material for: Identification of potential tissue-specific cancer biomarkers and development of cancer versus normal genomic classifiers
Source: Oncotarget. 2017 Sep 21;8(49):85692–715. doi: 10.18632/oncotarget.21127 (PMC5689641; doi:10.18632/oncotarget.21127)
Supplement: Supplementary file 3 [file oncotarget-08-85692-s003.xlsx]

## Sheet: All_data
Blood	Breast	Colon	Gastric	HeadAndNeck	Lung	Prostate	Thyroid	Tongue	Multi-tissue Biclass Model	Multi-tissue Multiclass Model	Normal-only Model
FAM189A1	SNORA63	GCNT2	ZZZ3	ZZZ3	MYH7	WASF3	COL13A1	HSD17B6	ITIH5	RHO	NBPF1
CTD-2366F13.2	DISC1	HMGCL	PIGG	SLAMF8	ASMT	KRT15	LAMB3	LDOC1	POLH	CDR1	SLC7A9
LRP1B	DKFZP434C153	AMT	GPKOW	FLCN	PRICKLE3	CD177	TIMP1	UBE2C	RHO	PKD2L2	SLC8A2
CTD-2373J6.1	CD80	SCIN	GPIHBP1	SLA	PRG3	KRT23	OCA2	PLAUR	HECTD4	ZNF460	LOC101929889
LRP2BP	AMBRA1	CD2AP	PIGK	SKP2	MAN1A2	LAMB3	ENC1	ISG15	PKD2L2	HECTD4	SLC7A8
LRP1	SUCLG1	KDM4A	PIGM	SKIV2L	GPX5	DIAPH1	DGKH	CALU	NKX2-5	MTMR7	SLC7A5P2
LRP2	CD300C	ENOPH1	PIGB	SKIL	NOX3	KRT17	LOC101930400	PTHLH	HERC1	RPL7P25	SLC8B1
LRP4	AX746733	AVIL	GPCPD1	SLAMF1	LOC100127886	COL4A6	AKR1C2	LOC101928615	CCNE2	RP3-391O22.2	SLC7A2
LRIT1	DIP2A	BST2	PIGO	FKBPL	ING4	GSTP1	SOX4	FNDC3B	ECT2	LOC441601	SLC7A4
CTD-2325A15.5	CD244	EPB41L4B	GPHB5	FLJ11292	PRIM2	FAM107A	S100A11P1	ZNF862	MATN2	KCNA4	LOC101929832
CTD-2314B22.3	MKL1	WDR43	PIGC	SLC10A3	NPBWR2	VWA5A	GGCT	LAMC2	LOC100506558	MKL2	ELOVL2
LRPAP1	CDC42	TSPY13P	GPLD1	FKBP10	GPSM2	PLP2	KNOP1	IGF2BP2	MSRB2	LPAL2	SLC9A1
LRP5	RP11-114H24.6	NVL	GPR110	FKBP14	ASCL3	SNAI2	ANK2	MMP1	NDUFAF5	CLIC1P1	SLC5A4
CTD-2350J17.1	MKRN4P	KBTBD11	PICALM	SLC12A1	NOP14-AS1	PPP3CA	FHOD1	SMS	PPARD	PAX8	ELK1
CTD-2377D24.6	MKNK1	MAG	GPR107	SLC11A2	ELK2AP	AMACR	IL1RAP	FCGR3B	MDM4	BRS3	SLCO1A2
LRIG3	MKL2	PDE6A	GPN3	FKBP3	NOS1	NID1	MFAP2	MMP10	CCNA2	MYH8	ELL2P3
LRRC10B	DKFZP434L187	DPF3	GPR1	FLJ10038	C10orf12	EPS8L2	ART4	ACTN1	ATAD2	ARHGEF12	ELL
LRCH3	STXBP5L	A1CF	GPN1	SKAP2	TNP2	KALRN	TFF3	KIF14	CDR1	BAGE	ELL3
LRCH4	DEXI	WNT5A	GPM6A	SLC15A1	INHBC	EXPH5	GALE	MET	ZNF135	LOC100127886	PLCL1
CTD-2537I9.16	DLEU2	ZNF426	PIF1	FLT4	PRDM2	SKIV2L	MGAT4B	WBP5	KIF23	IQSEC3	LOC101930052
LRFN2	TUBGCP5	LA16c-381G6.1	PIEZO2	SIPA1L3	LOC441601	CYP3A5	COMP	INHBA	MCM4	RP1-190J20.2	SLC9A5
CTD-2537I9.5	TUFM	TRIM10	PIEZO1	SIPA1L1	ADCYAP1R1	KRT5	GPR161	LHFPL2	NEK2	MYLK3	PLCH1
LRFN1	DLGAP2	SLC23A3	GPC5	FN3K	FSCN3	JUP	PLEKHA8P1	LIMA1	CNOT4	NR2E3	LOC101929792
CTD-2534I21.8	CCT4	RETSAT	GPC2	FNDC3A	FSCN2	MYOF	TFCP2L1	APOL1	SNRNP35	TCL6	ELSPBP1
LRIG2	DLGAP4	E2F2	GPC1	SIKE1	PRAMEF11	NKX3-1	CITED1	TLR2	PMS1	SERPINB13	SLC7A11
CTD-2520I13.1	MIR4271	CPM	GP1BB	SIRPAP1	NPIPA5	ID4	SH3GL1	SCRN1	THADA	SCN2B	SLC6A13
LRIG1	STX8	JOSD1	PIK3CA	SIRT4	AC009947.3	ELF4	QPCT	CSNK1E	BRCA2	LAMB4	SLC6A14
LRGUK	MIR6125	PXMP2	GOT1L1	FLJ11710	GRIP2	HSPA4L	S100A11	ECT2	SP2	PCDH11X	SLC6A11
LRFN4	ALX3	SLC22A4	GOT2P1	SIRT5	SPICE1	TP63	TMSB10	SLC2A1	WRNIP1	CRNN	SLC6A12
LRFN5	CD163	NAT2	GOSR2	FLJ13224	GRIN2B	MPST	PPARGC1A	COL4A6	IPO8	SLC2A1-AS1	SLC6A10P
LRRC1	STXBP3	PLCD1	GPBP1	SKA1	TNN	TRIM29	KCNJ2	MMP3	USP22	USP49	SLC7A10
LRRC15	CD101	TMEM246	PIK3R3	SIX6	SPO11	POLR2I	PID1	ENAH	NDUFA10	RP1-68D18.4	SLC5A7
LQFBS-1	TUBB8P2	TBKBP1	GORASP2	FLT1	TRIM58	PFKL	P2RX5-TAX1BP3	SEC24D	GTF2F2	MYH7B	PLEK
LRRC37A3	ALX4	FAM162A	GOSR1	SIRT6	TNMD	AVPI1	TAX1BP3	GALNT6	LOC644450	ARPP21	SLC6A1
LRRC37A4P	MLF2	PMM1	PIK3C3	SLC13A1	SPN	NSMF	SEMA3F	LRP12	LOC101928669	KLK3	SLC6A15
LRRC37A2	DIAPH2-AS1	TAL1	GP5	FHL5	COX6CP2	MTG1	DDX52	PDPN	LPHN2	ZNF407	SLC6A16
LRRC37A7P	TTTY14	ADH1A	GP6	SIK2	COX6A1	PMS2P8	TBX22	CXCL8	LOC101927458	DYRK1A	EMC7
LRRC37A16P	SUMO4	SUN2	PIGX	SLC23A3	COX6A2	SRM	TBC1D2	ORC5	TAF10	NDUFA10	EMC1
LRRC37A5P	SUMO3	PLCE1	GPATCH4	SLC22A7	APOL2	MSRB1	ABR	MX2	MPP5	LOC100506235	ELTD1
CTD-2311B13.7	MOS	PFKFB2	PIH2	SLC22A6	KRBOX4	PCP4L1	RASAL2	MYO1B	MAP3K2	PRO2214	EMC6
CTD-2313J17.5	MORN1	OR7C1	PIGY	SLC22A5	SRP19	FRMD6	IPCEF1	NCF2	C1orf112	TSHR	LOC101929726
LRRC3B	MORF4L2	PEX11A	GPATCH2L	SLC22A4	CACNA1F	LOC100506119	TPO	FOXM1	TBC1D22B	NEUROG1	SLC6A5
LRRC3DN	SUMO2	RBM47	GPATCH2	FETUB	G3BP1	SFMBT2	STXBP5L	HOMER3	FAM66D	PRO2949	SLC6A4
LRRC39	MPC1	AIM1	PIH1D2	SLC23A2	TOMM22	AJUBA	RNF24	IL1B	LATS1	ASB12	SLC6A20
LRRC37BP1	SUN1	PDE8A	GPATCH11	SLC24A1	ASB12	GPX2	DYSF	DNMT3B	TLE4	RALYL	SLC6A2
LRRC38	AMIGO3	KIF13B	PIAS4	FGD2	CELSR3-AS1	GPRC5B	LGALS1	STAT2	RARS2	CETN1	SLCO1B1
LRRC36	MPRIP	PDZD3	PIAS2	FEN1	CNTN2	GPR87	NTM	MAGEA1	GPATCH2L	THADA	SLCO1B3
LRRC32	MRPL13	RPS6KA6	GLUD1	SLC25A17	CACNA1H	SLC12A8	LOC102725271	SPTSSA	TMEM134	RGS12	SLCO1C1
LRRC16A	DFNB31	GDF2	PHKG2	SLC25A15	G6PC	ATP8B4	TSC22D1	RSRC1	SPN	CACNA1E	PLAC1
LRRC18	MROH7	UGT1A9	GPR173	SLC25A14	MGC13053	GSTM2	CLCNKB	BSDC1	MYH7B	SLC17A1	PLA2R1
LRRC19	DGKE	UGT1A8	GPR161	SLC25A13	IMPAD1	PPARGC1A	CLCNKA	MLEC	RP3-391O22.2	TBX5	EIF3L
LRRC17	DGKG	UGT1A4	GPR17	FDXR	SSTR5	FBXO17	FJX1	TNXB	RPL7P25	ATP2B3	PLAC4
LRRC20	MOG	ACSF2	GPR156	FEZF2	C19orf40	NSG1	RUNX2	PLEKHA6	NCAPG	OR1D2	EIF4A2
LRRC16B	MOB4	VPS4B	GPR176	FGD6	EYA3	MCC	LINC00265	CHRDL1	GPM6A	RP11-214K3.20	EIF4ENIF1
LRRC2	MOB3B	UGT1A10	PHLDB3	SLC16A1	CABP5	AOC1	IER5L	SCARA3	HOXB9	HS1BP3	LOC101930363
LRRC23	MNT	UGT1A1	PHLDB2	FGF8	KRT38	DLK2	NR2F1-AS1	TNXA	ZNF362	SP2	LOC101930373
LRRC31	CDH20	CNNM4	PHLDB1	SLC17A6	CNR2	STEAP3	STRA6	CCL14	CASC5	TRPM3	PLAC8
LRRC2-AS1	MLLT4-AS1	CCZ1B	GPR174	FGFR1OP	EIF5B	CHP2	BID	NTRK3	PRO1596	SNORA66	PLA2G5
LRRC3	CDH17	PRRG1	PHIP	SLC17A2	PRORY	ST6GALNAC2	CD63	CCL15-CCL14	ID4	PCDH11Y	LOC101930400
LRRC29	MLLT1	MTPAP	GPR111	FGFR4	PRO1483	TNS4	MBOAT7	ZNF667-AS1	ATP2B3	RRP12	SMAD3
LRRC27	CDCA3	PDP1	PHF2P1	FGG	MEFV	ABCG2	FAM47E-STBD1	RP11-539I5.1	AP4E1	ANKMY1	EIF2B5
LRRC28	MLYCD	SMG1P5	GPR1-AS	SLC18A2	GPR32	SLC14A1	CDC42EP3	IDNK	TOP2A	SPG11	SMARCA1
LRAT	CDH22	LOC441259	GPR19	FGF6	C12orf49	LPAR6	SERTM1	STRADB	PPP3CC	LOC102723559	EIF2S3
LPPR5	TTLL5	RPL39	PHF3	FGF14	SRRM2	ENTPD5	SYNE1	CTA-384D8.35	AFF1	POLR2A	PLA2G4B
LOC729732	MMP28	LINC00341	PHF6	SLC19A1	MC4R	FGFR2	SLC4A4	RP11-250B2.3	ANKMY1	EFCAB6	SMAD9
CTD-2619J13.17	AVIL	ZNF595	GPR180	FGF18	EXOG	GPD1L	KLHDC8A	LOC100506406	LMOD1	RPLP1	PLA2G4C
LOC90834	AVL9	ANKRD24	GPR182	SLC22A1	MC2R	MEIS2	SPX	DEFB107B	DHODH	TYR	LOC101930404
LOC90246	MMP2	SSC5D	PHF8	SLC1A6	EWSR1	ACSBG1	SCG5	DEFB107A	USP49	GRIN2B	SMAD5
LOC93432	CDH8	REXO1	PHF7	FGF20	CEACAM4	PDK3	CDH3	SMC2	CHEK1	LELP1	SLN
CTD-2639E6.4	TULP2	LOC100132304	GPR150	SLC1A4	NMUR1	PRRG4	DTX4	AMPD3	SCAND2P	RP11-69I8.2	LOC101930343
LOC91450	DNAAF2	DIAPH3-AS1	PHOSPHO2	SIK3	MCL1	PERP	PSD3	AMPD1	SORBS2	PARK2	SLCO2A1
LOC93444	MIR1248	LINC00628	PHOSPHO2-KLHL23	FNDC3B	IDI2-AS1	PDPN	BICD1	NR0B1	GREM1	OR2H1	ELAVL4
LOC79999	MEGF8	LINC00684	PI4K2A	FCN1	KRT3	SERPINB5	NRCAM	ADCYAP1R1	MIR622	TSPY1	ELAVL3
CTD-2616J11.10	DONSON	LGI4	GPR115	SFT2D3	RP11-209A2.1	IQCA1	ECM1	SORBS2	TBX1	DYNC1H1	LOC101930075
CTD-2611O12.6	STRA6	RP11-295M18.6	PI4KA	GAGE2E	MDN1	HPN	NGEF	TCEAL2	CABP2	SPATA1	PLCE1
LOH12CR1	RP11-348B17.1	LINC00334	GPR113	SFMBT1	GPR12	TRIM36	ROR1	SCN7A	DONSON	SLC22A7	ELF3
LOC93463	MED17	BEST4	PI4KAP1	SFI1	LINC01314	TCF7L1	ID4	SLC12A2	EYA3	CRYGB	PLAT
CTD-2619J13.13	CCDC81	LOC100128554	PHOX2A	SF3B3	LUC7L	MR1	CRABP1	RRAS2	RABEP1	NF1	SLCO2B1
LOC80154	MEF2BNB	TMEM72	PIANP	GAGE8	BRS3	CRYAB	HGD	SNED1	MTRF1L	CHRNA10	ELF5
LOC780529	ALG5	GOLGA6L6	GPR112	GAGE2B	ATF7	SDC1	NFE2L3	SKIL	AP1S1	SIM1	ELF4
CTD-2587M23.1	METTL2B	KIAA1211	PI4KAP2	SFTPD	RP3-406P24.1	FLRT3	KHDRBS1	PRELP	EXOSC1	IL4	ELAVL2
LOC729966	CCDC90B	LOC101929517	GPR123	SF1	TRMT44	FAM212B	LMOD1	SLC39A6	HIST3H3	ANKRD34C	ELANE
LOC729970	DNMT3L	LOC100652770	GPR132	GADD45GIP1	RP3-406C18.2	NAV2	F2R	CD1C	MXRA7	GLP1R	LOC101930150
CTD-3046C4.1	CCL16	LOC727916	PHYHIPL	GABPB1	VCY1B	PDLIM1	CDKN2B	CCL3L3	PDE12	RNF130	SLITRK3
CTD-3028N15.1	ALKBH1	ZNF275	GPR15	GABRB3	CDH9	CTSB	ATIC	COMMD4	COLEC10	TCP10L	LOC101930241
LOC729870	METTL16	DPP7	PHOX2B	SGK2	TAF13	SMARCD3	INF2	CCL3L1	MYT1L	AVPR2	SLIT1
LOC730098	DOCK1	C10orf99	GPR135	GABRG2	CRTC1	SNORD19B	FOLH1B	PDP1	C5AR2	DNTT	PLBD1
LOC730102	DPF3	LOC286178	PHRF1	GAD1	RP3-391O22.2	CAPG	CDH16	CCL23	DICER1	ABCB11	LOC101930235
CTD-2647L4.1	MEAF6	C1QTNF1-AS1	PHTF1	GAL	ZNF484	LGALS3	MRC2	COL1A1	GRIN2A	TMEM212	SLIT3
LOC731157	CCDC7	FNIP2	PHTF2	GALK1	RP1-190J20.2	LOC101928718	TNFSF15	CCL3	NOP14-AS1	FCN2	LOC101930168
LOC731424	MDN1	CASC16	GPR143	GABPA	RP1-217P22.2	JAG2	ABCC3	TNS4	CLIC1P1	KCNA1	SLIT2
LOC730961	MCF2L	TP53INP2	GPR137C	SERPINB9	BOLA2	ANXA2	TUSC3	COL4A1	MMP10	TECTA	SLC5A6
LOC730139	DPP6	LINC00486	PIK3R4	GATA6	CREBZF	GATA3	KDELR3	RAB32	CBY1	CRISP1	EML1
LOC730202	CCDC177	RP11-38P22.2	GORASP1	GATAD2A	CDK13	LGALS3BP	ISYNA1	APBB1	HERC4	CDH8	FCGR3B
LONRF2	RP11-403P17.4	FYTTD1	PIKFYVE	SERPINA7	ZNF480	OBP2A	BMP1	CYP2C9	MMP1	CRYGN	EPHA2
LOXHD1	MBTD1	SORCS1	GNAT2	GBX2	RP13-258O15.1	HNRNPF	PAPSS1	LSM6	AURKA	USP6	EPHA1
LPPR4	MCHR1	CBX4	GNAT3	GCC2	CRISP1	RP1-101G11.2	AVEN	LTA	AMELX	ATP2B2	SLC35G2
LPHN3	CCDC33	MAP3K8	PLA2G15	GATA4	LOC100287590	GABRE	ELOVL6	NFIL3	ZFX	SPAG11A	EPHA3
CTD-2541M15.1	ALDOAP2	IER3	GNAT1	SERPINE1	LOC653513	TRAF3IP2	AMIGO2	ITGA6	PIGG	CYP1A2	EPHA4
LPHN2	MDM4	WDR47	GNAS-AS1	GALNS	EEF1DP5	ZNF394	ULBP2	LGALS3BP	ZXDB	PMS2P4	EPB41L5
LPIN3	UBBP2	PPT1	GNB1L	GART	LOC613037	CAV2	EPS8	CXCL1	SFTPC	LOC101929591	EPHA7
LPHN1	MDM2	ENC1	PLA2G2E	SETDB1	CRYGB	FHL2	SPATS2	AP2B1	MKL1	KIAA1109	EPHA5
CTD-2541J13.1	MCTS1	ISG15	GNA15	SETD4	RP5-1118D24.2	DUOX1	PLXDC1	RIPK2	SNORA66	LOC101928344	SLC35F6
CTD-2540F13.2	ALDOB	SNRPA1	GNAQ	GALR2	RP5-1184F4.5	PDK4	SNTG2	IRS1	KANSL3	LOC101927270	LOC101929036
LPCAT4	METTL2A	MIR21	PKP4	GAN	FOXE3	USP11	IGFBPL1	NIP7	SCN4A	LOC100288069	EPB41L4B
LPPR1	CCL17	ASAP1	GNB2	GAP43	ZNF528	CD40	WDR72	PUF60	ZSWIM8	LOC102724409	PLEKHA1
LPPR2	MIR1244-3	EIF4EBP2	GOPC	SGPL1	CRYGD	ROR2	PBX4	FOSL1	SLC35F6	LOC101928670	SLC38A7
LPP-AS2	ALOXE3	P2RX4	GNG3	SGSH	ADRB3	DSTN	HS6ST3	OAS3	PTBP3	LOC101929540	EPB41
LPO	CCR8	KCNG2	GNG4	FOCAD	BMP15	PGD	PLXNC1	MAPKAPK5	PTH	LOC100996442	LOC101929047
LPP	DNAJB4	UGT1A5	PKMYT1	FOXN2	ZNF518A	PRRC2C	TRIM36	DIAPH2	BMPR1A	DNAH6	EPB41L1
CTD-2542L18.1	TXLNG	OR10H1	PKLR	SHOX2	RP4-710M16.1	DOHH	TSTA3	NCL	EZH2	RAD21L1	SLC38A4
LPCAT3	DNAJC10	KIAA0513	GNG10	SHMT1	NUMA1	JAK1	LOC100996643	F10	PELP1	NPIPB8	SLC38A1
CTD-2587H24.10	DNAJC13	TMEM30B	GNB3	FPR2	LOC649330	COL17A1	LOC101928195	LMOD1	TCF21	BC069739	SLC38A10
CTD-2555O16.4	TWSG1	STAP2	GNB4	SHH	CDH10	CTNND2	ZMYND8	PADI1	CDK13	EPO	EPB41L4A-AS2
LOXL4	MILR1	LIMA1	PKNOX1	FRMD8	THRAP3	NASP	SAMD4A	DLGAP2	RBMXL2	RS1	EPB41L4A
LOXL2	U2AF1	GAB1	PKN2	SHPK	NUP50	ITGB4	ELFN1	MIR631	LOC102725136	CNOT4	EPHB3
LPAL2	DNAH9	MPC1	PLA2G2F	FOXM1	RP1-192P9.1	LOC100505984	TMEM41A	SSTR1	HEATR3	MKL1	LOC101928826
CTD-2561B21.11	MIR1244-2	KCNJ4	PLA2G3	FRYL	HTR4	ITGB6	WDR96	CTNNA3	CROCCP3	MYL2	LOC101928747
LPA	MIR1244-1	HHLA2	GNA14-AS1	SIAH1	NPIPB11	PTPLA	ITGA2	ABI3BP	FANCI	SLC25A31	EPYC
LPAR1	RP11-255C15.3	KCNJ2	GMDS-AS1	FOXD2	BRE	RAB17	MATN2	NEIL1	ZWILCH	MC2R	EPS8L3
CTD-2547L24.4	DNAH2	ZNF132	PLAGL2	FOXE1	RP11-69I8.2	BCL11A	DPT	RGN	GPR68	NPAS3	ERBB2IP
LPAR5	DNAH6	SLC9A2	GM2A	SIGLEC1	CAMKV	PRKD3	LOC100506558	NFATC4	PPAP2B	KLHL1	ERBB2
CTD-2553C6.1	MGST3	PPARD	GMCL1	FOXJ3	HUS1	MIR224	GDF10	GSTM5	COL5A2	BTF3P11	SLC30A3
CTD-2554C21.3	DNAJC2	BLOC1S1-RDH5	PLB1	FOXK2	ANAPC13	HOXD10	PFKFB2	FADS3	MTMR7	ACSM2A	PLEKHS1
LPAR2	ALOX15	UGT1A6	GNA14	FRS2	GS1-124K5.9	CSTA	SOD3	SLC31A2	MIR3917	N4BP3	PLIN1
LPAR3	DNAJC24	IDH3A	GLYCTK-AS1	SHC1P1	SPATA1	SCARB1	NOX4	PTGS2	CRISP1	FSTL4	SLC30A10
CTD-2310F14.1	TYROBP	PDCD6IP	PLCB1	G6PC	ATG2A	HSPB1	MVP	VMP1	HSD17B6	FGF4	ERBB3
CTD-2302E22.4	METTL9	TGFA	PLBD2	FZD8	CDR1	S100A2	ACTN1	GOLT1B	SLC24A1	AC009947.3	EPS8L2
LRRC41	DNMBP	C18orf25	GMEB1	SH2D3A	ZNF460	YPEL1	FN1	TXNDC9	SHC1P1	RBMY2DP	SLC34A1
LUC7L	METTL7A	VDR	GMEB2	FZR1	ZNF407	MIR452	GPX1	XAF1	KNTC1	RBMY2BP	SLC34A2
CTC-550B14.7	METTL5	PLCL2	GML	SH2D1A	NPIPB3	COX7B	SIGLEC15	EMR2	ZBTB33	RBMY2AP	SLC35C1
LTN1	CCNC	LGALS4	GNA12	G3BP1	SPDYE2	C2orf72	LASP1	CKAP4	TCEAL2	TRMT44	PLG
LURAP1	TYR	CHKA	GNA13	G3BP2	NPIPB4	ATAD3B	UBE2A	PSMA7	LOC100505915	SFTPC	EPS15P1
LTK	MFSD12	SLC30A10	PLAC8L1	SH2D3C	DPP6	TUBA4A	COL4A1	CDKN1A	UHRF1BP1L	CCDC65	EPN3
CTC-527H23.4	TXNL1	SMPDL3A	GNA11	FZD5	NPIPB5	ABCA2	LOC102724312	CDC45	TRMT44	POM121L10P	EPPIN
LURAP1L	CCNL1	ADCY9	GMPS	FSTL3	NPIPB8	PTPN14	ETV4	MIR3652	FLJ13224	GRIK1-AS2	EPPIN-WFDC6
CTD-2002J20.1	TXNL4B	PLD1	PLA2R1	FZD1	AC007967.3	MBD3	RP6-24A23.7	RPN2	WHAMMP3	ABCG4	EPPK1
CTC-471J1.2	MFSD6	AFTPH	PLAC1	SH3TC1	LRRC37A4P	NR3C1	NRP2	TUBA3C	NDC80	OPRL1	EPRS
CTC-471F3.6	TXNRD1	FAM47E	GMNC	FUBP1	LRRC37A3	NPEPL1	DPP4	FST	ATP5E	BAZ2A	SLC39A1
LUZP4	TTC28	FAM47E-STBD1	GNG8	FUS	FPGT-TNNI3K	HK1	RYR1	ATG13	PRCP	ENTPD1-AS1	EPAS1
LUZP1	CDHR2	MGLL	PKHD1	FUT1	BPI	GTF3C1	SCN1B	PDIA6	SMEK2	KRTAP4-7	LOC101929087
LUZP2	SYNE1	ANKFY1	PKDREJ	SH3BP2	NRL	VSNL1	TGFBR1	COPA	DOCK1	AC004490.1	PLEKHA6
CTCFL	DDA1	IL13	PIP4K2B	FDPSP5	BPESC1	TSC22D3	EMILIN2	TUBA3D	GRIK4	AX746733	SLC4A4
LTBR	ANKRD28	RAVER2	GOLGA6L22	FCHSD2	DEFA6	KLF8	NPC2	ANO1	SLC25A3	USP32	EN1
CTC-471C19.1	DDAH1	LECT2	GOLGA6D	HMGB1P17	THADA	NUAK1	HIP1	ADAM17	ASPHD1	KDM8	LOC101929500
CTD-2035E11.5	RNASEL	MARCH3	GOLGA6L1	FABP1	PPP1R17	SLC2A5	TFF2	LOC100129518	FAM189A2	GAGE12E	SLC4A10
LSS	MYOM2	C15orf38-AP3S2	GOLGA6C	FABP3P2	RP11-770J1.4	DHRS11	SLC12A2	TREM1	SASH1	GAGE12D	PLEKHG3
CTD-2036P10.3	MYOM1	FAM8A1	GOLGA2P3Y	SLCO1B3	NRDE2	PYCR1	ICAM5	CTSL	HIST1H1A	GAGE12C	PLEKHB1
LTA	TRPC4	SNX24	GOLGA6A	FABP6	NRBP1	CAV1	GRHL3	RSAD2	HBP1	GAGE12H	ENAH
LSMEM2	TRPC2	IL4	PIPOX	FADS1	LRRC2	TLE2	MEMO1	SEMA3C	LINC00869	IFNA1	EN2
CTD-2033C11.1	MYO9A	RDH5	GOLGA6B	FAH	LRRC37A2	WFDC2	DUSP4	RAB31	SMARCA2	CRYGD	SLC4A5
CTD-2021H9.3	N4BP2L2	C2orf72	GOLGA6L6	SLCO3A1	LRRC37A	PPP1R3C	PDLIM4	CHST2	BRS3	TCEB3B	EMX2
LTBP4	RNASE3	HMGCS2	PINLYP	SLCO4C1	DPY19L1P1	MEG3	SEMA4C	NGFRAP1	MCM3AP	BRF1	PLEKHA5
LTBP2	RNASEH2B	AMN	GOLGA8CP	FAM105A	VPS13B	HDAC11	CHPF2	TPBG	MRPS18C	ATP8B3	EML2
CTD-2008P7.1	NAA11	GRAMD4	GOLPH3	SLFN12	PPP1R3A	SIM2	EDIL3	KIF3B	DYNC1H1	ITGA2B	SLC5A12
CTD-2012K14.6	DCUN1D1	GNA11	GOLT1B	F2R	CNOT4	FBP1	DOCK9	CTH	C2	GUSBP2	EMX1
LTB	SYF2	SULT1B1	GOLGA8DP	SLIT1	CNOT3	HSD17B10	C1orf216	APP	KIF14	MTSS1L	EMP1
LTB4R2	TRPM3	NAAA	GOLGA8G	F2RL2	GOT2P1	TARBP2	ZNF536	MMP12	EEF1A1P42	SLC6A2	SLC5A1
LY6D	TRPM6	NKX6-1	GOLGA8F	F2RL3	GLRA3	NDUFA7	BCL2	GPX4	CACNA1E	MGAT4C	EMP2
LY6G5B	TTC23	MALL	PIN1	F5	DNAJC8	REPIN1	ADD3-AS1	MRGBP	ZC3H14	SLC7A5P1	PLEKHA2
CTD-2297D10.2	MYL2	NFE2L1	PIN1P1	FAHD2B	GATA1	TBC1D9B	CCL21	KRT17	SRRT	LOC101060604	LOC101929550
LYPD3	RNASET2	RNF138	GOLGA8EP	SLC7A6	RBM26	HPCAL1	LOC101928847	TNFAIP6	NR2C2	ESR2	ENDOU
LYPD4	DDR1-AS1	SLC20A2	GOLGA3	F11	NAT2	UBE2D4	ZNF781	LGALS1	KAT8	SCGB1D1	SLC45A2
LYPD1	MYH11	LARGE	GOLGA2P2Y	SLC6A9	PTPN2	EEF1A2	SMCO3	PRNP	NCAPH2	GAD2	PLEKHH3
LYPD6	RNF103	GOLPH3L	PKD2L2	SLC6A6	MRPL41	MRPL28	COL11A1	FZD2	CDC14A	LOC101927761	SLC39A6
LYNX1	DDX10	AP3S2	GNPAT	FAM124B	SUMO1P2	RAB3D	CTXN1	RBP1	AKAP3	LOC101929248	ENTPD1-AS1
LYPD5	MYL12A	WDR55	PIWIL1	SLC6A4	IL17A	PAWR	EPHB3	PLEKHA1	TRIM58	CHRNA4	ENTPD4
LYPD6B	MYL4	TRANK1	PKD1L1	SLC6A2	C3orf18	ARHGAP32	TMPRSS4	JUP	SPATA1	TRPM1	ENTPD3
CTC-384G19.1	MYO1D	SLC22A18AS	GNN	FAM131A	RBFOX1	RGS10	WWOX	PLSCR1	SLC39A9	PABPC1L2A	ENTPD6
CTC-338M12.4	MYLK	TSPAN7	PKD1L2	FAM120C	MS4A5	AC004941.5	GNPTAB	TGIF1	AAK1	PABPC1L2B	SLC44A4
CTC-265F19.1	TRPM8	PTPRF	PITHD1	SLC7A1	MRPS18C	C1QTNF3-AMACR	RHOBTB3	BST2	LOC101929889	MPO	ENTPD7
LYPLA2	DDI2	GDPD2	GNGT1	SLC7A5P1	TPM4	MCF2L-AS1	ENTPD1	SPATS2	RALGPS2	SNX29P2	SLC39A14
LYPD8	MYO16	SULT1A1	GNL1	SLC7A10	MRPL52	PPP1R9A	MDK	IFI44	MED14	DGCR5	SLC39A2
CTC-360P9.3	MYO10	TRPM6	GNL3L	SLC7A5	ARG2	TXN	ITGA3	SRPK2	FSTL1	PAX2	LOC101929134
CTC-378H22.2	MYNN	CES2	GNPTAB	FAM114A2	ARL17B	REPS2	CLDN1	TK1	POLR2J2	BRD7P3	SLC3A1
LYG2	NAA16	GSTZ1	PITX2	SLC7A2	LATS1	HOOK1	GARS	MIR21	MGAT4C	LOC101927770	ENTPD1
CTC-462L7.1	NAA50	UGT1A3	GNRH2	FAM120A	ZIC3	GSTM5	GUCY1B3	FBXO5	ST18	RPLP2	ENOX1
LY6G6E	TRMT44	GALNT12	GNS	SLC7A11	RBMXL2	UPK1A	SPOCK1	MAP7D1	GAD2	FGF22	ENOSF1
LY6G6F	NBPF1	TDGF1	PITPNA	F12	REG1B	RBPMS	CFI	SOD2	LMO3	OR2N1P	LOC101929148
LY6G6D	NBAS	TDGF1P3	PITRM1-AS1	EZH2	LINC00599	TFCP2L1	GALNT7	IL10RB	ZNF79	UBE2V1P9	SLC44A1
LY6K	DCAF13	FNTB	PITPNB	FAM149A	MORC1	GNAI2	CYSLTR2	GNAT3	RNF187	COL19A1	SLC43A3
LY6G6C	ANKRD36BP2	OXCT2	GNRHR2	SMG6	MOGAT2	AKR1B1	ADH1B	RP11-353N14.2	RACGAP1	AQP4	PLEKHG6
LY6H	NAV2	FAS	GNRHR	SMG1P3	RBMY2AP	CYP4B1	AOX1	CTC-444N24.11	SPX	OR2F1	ENPEP
CTC-459F4.3	TRIM8	CAPRIN1	PITPNM2	ETV3	GALR2	CHGB	PLK2	GS1-111G14.1	SRPX	GAGE2A	ENPP1
LYG1	NBEAL1	GNL1	PITRM1	EVC	MOG	C1orf106	RELN	PHF23	CEP55	GAGE2C	LOC101930416
CTC-428G20.6	NBPF12	RNPS1	PHF21B	SMC6	ACSM2A	HOXD11	C1orf106	TEX41	C10orf12	RNF185-AS1	EIF2AK3
CTC-400I9.1	TRMT2B	CYP3A7	PHF21A	EWSR1	DLEU2L	LSAMP	EVA1A	ESYT1	EXOG	LATS1	PLA2G2D
LY9	NBPF20	ADAMTS12	PHF20L1	ETV2	CLCC1	GPRASP1	CMTM3	SLC28A3	PTPN2	RBFOX1	LOC284009
CTC-436K13.5	NCALD	GLRA1	GS1-259H13.2	ETS1	RBMY2TP	HSPB6	PLEKHG2	MLF1	ALDH1A3	LOC101928551	DYNC1I2
LY86-AS1	NBR1	SNRPE	GS1-304P7.2	SMC1A	RBMY2BP	ANXA2P2	SHROOM4	NXN	SMC4	ZNF484	DYNLRB1
LSMEM1	NBPF8	PAOX	PDPK1	SMIM2	ZIM2	ADD3	CLIP3	SNAPC1	RP11-473I1.9	LINC00599	DYNC2H1
LSM8	TRIM66	NTRK3	PDP2	ERV3-2	RBMY2DP	ARL4C	FRMD3	SEPT2	SP1	MIR124-1	DYRK1A
CTD-2076M15.1	DBR1	MUSK	PDPN	SMIM8	NCBP1	BCL2	SLC2A13	KHDC1L	CBLC	OPN1LW	DYNC1H1
CTD-2281E23.2	RN7SKP150	TNFSF10	GSC2	ERVMER34-1	PTMS	ID1	SIPA1L2	ABCA8	GRIK1-AS2	OPN1MW	DYSF
LRRC71	SYN3	FAAH	PDS5A	ESM1	ARL17A	PARM1	CBL	MTFR1	NF1	OPN1MW2	DYRK3
LRRC7	ANKRD34C	CDHR2	PDRG1	ESRRB	IL10	DPYS	LIPH	TES	BTF3P11	LOC101060233	DYRK1B
LRRC73	DCAKD	ASB8	GS1-24F4.2	EXD3	REN	COL7A1	EDNRA	POLR2D	BRF1	LINC00382	DYNC1I1
LRRC69	NACA2	EIF2S1	GS1-600G8.3	SMARCE1P2	RAD52	DSC3	SMIM3	SLC27A6	FBXO42	LOC400541	SNORD107
LRRC72	DCT	SLC44A1	PDLIM2	EYA3	CHP1	DEFB1	MCAM	TMEM30A	SLC16A8	RP1-28C20.1	PLA2G2A
LRRC74	NABP2	IL10RB	GRM1	EXOSC1	MUC8	SOD3	LRRN4CL	IFI35	HSD17B12	CCDC62	SNORD116-22
LRRC63	NABP1	MEP1B	GSTO1	EXOSC10	TAAR2	ETS2	DHX32	SERPINE1	MYO6	ATXN8OS	SNORD116-28
LRRC8C	DCTN1	TDP2	GSTTP1	EXOSC2	TAF9B	SEPT1	ERO1LB	CYB5R1	UBE4B	SFTPB	DVL3
LRRC8E	NACAD	CXCL1	PDIA6	EXOSC9	TPSG1	SKIDA1	MSN	SSR3	SBNO1	PRO1483	DUSP8
LRRC8B	NACAP1	PPIP5K2	GSTCD	EXTL1	MTMR8	TTC36	LPAR1	TPX2	RNF2	AGBL3	SNORD115-7
CTD-2269F5.1	NADK	AUH	GSPT1	EXTL3	ACAP2	NTN4	PAM	ZNF248	CLEC3B	ROS1	LOC339166
LRRC75B	NAP1L4	SPINK2	GSG1	SMA4	MYOD1	MIR205HG	TNIK	TNFRSF12A	MAD2L1	SLC38A10	LOC399491
LRRC66	NAPG	PFKFB3	GSG1L	EXOG	MSTN	LENG8	LRP4	DDIT4	SNX29P2	CSH2	SNORD115-13
LRRC6	DCK	SUCLG2	GSK3B	EXO1	RAB7A	FAM201A	AKR1C1	CHD4	SOX1	KCNH4	SNORD115-26
CTD-2083E4.4	DCP2	INPP5J	GSN-AS1	SMAD2	MYH6	SMYD4	CXCL16	SKA1	HOXD12	GAGE1	LOC257152
LRRC46	NAGA	METTL17	PDS5B	EXO5	RAB6A	NTF4	C4orf48	CHRNA3	ZBTB25	RAB7A	LOC220077
CTD-2287O16.5	MYEF2	ZIC3	GS1-18A18.2	SMARCB1	GDF9	GRAMD1A	STMN2	ATAD2	DUX5	RP11-457I16.2	DZANK1
CTD-2293H3.1	TSC22D1	CYR61	PDSS2	EXOC2	C6orf106	CACHD1	CITED2	GNS	MDN1	ACSM2B	LOC102725213
LRRC49	MYCT1	ADCY6	GRM8	EXOC6B	TAF10	FAM83H	CUX2	TGFA	TRO	CSHL1	LOC102725315
LRRC43	MRPS7	CCL3L3	PDZRN3-AS1	SMAD6	MYOC	LINC00992	PLP2	HMG20B	TXNL1	CYP19A1	ECE2
LRRC48	SUZ12	WDR78	PEAK1	SLC6A13	LINC00115	CCDC97	MCM4	SH2D3A	MRGBP	ARID5B	SNHG4
LRRC4B	MRPS27	GPD1L	GRM6	SLC5A12	GH1	KRT222	FAM19A5	PLA2G5	RANBP1	ZFHX2	ECEL1
LRRC59	CDK3	PLA2G16	GRM5	SLC25A24	TAPBP	LOC100132304	TMEM171	CEP70	CDC6	FAM66D	LOC1720
CTD-2286N8.2	SUV39H2	COX5A	PDX1	FBXL14	GBX1	ZNF121	TMEM173	SSFA2	ZNF81	CD5L	PITPNM3
CTD-2284J15.1	MRPS18C	CROT	GRM2	FBXL8	MTERF1	MAML2	C11orf74	KLF15	ATP5F1	IFNA13	PITPNC1
LRRC55	RNF19B	SMARCE1P2	GRM3	FBXO11	CHST5	MSANTD1	CHD1L	SDC4	CST1	OCLM	ECHDC2
LRRC4C	MS4A4A	NDUFA10	PEBP1	FBXO17	TAS2R1	BAIAP2-AS1	KCTD16	CKS1B	UBE2C	ZNF551	EBF2
LRRC52	MSRA	TEN1-CDK3	GRPEL1	FBXO22	GH2	RP11-96K19.4	CSGALNACT1	SNX6	RREB1	GYPB	PIR-FIGF
LRRCC1	DEFB126	CES3	GRPEL2	FBXO24	TAS2R16	LINC00684	GPC3	KLF10	KRT33A	KXD1	PIP4K2C
CTD-2256P15.2	SV2C	METTL7A	PDZD9	FBXL4	MSTO2P	MS4A8	GPM6A	DDX58	IGF2BP3	GAGE13	DZIP1
LRRFIP2	SV2B	PANK3	GS1-124K5.9	SLC29A2	ARID4B	RP11-297L17.2	F10	DDX60	TOP3A	GAGE2D	SNORA45A
CTD-2199O4.3	RNF187	UBBP4	GS1-164F24.1	SLC26A10	GC	ZMYND19	CNTN5	TIMM17A	ARID5B	GAGE12J	PIP4K2B
CTD-2196E14.6	RNF19A	ATMIN	GRTP1-AS1	FBN2	SYF2	TRAF7	ETNPPL	RUNDC3A	MRPL20	ANKS1B	SNORA41
LSAMP-AS1	TSPYL1	FOS	PDXK	SLC2A6	LGALS13	CCDC24	MFGE8	OAS2	IKZF2	GHSR	LOC157562
LSM11	MRPS15	SAYSD1	PDYN	SLC2A5	CHRNA2	SMIM22	IGF2BP2	TCN1	COL13A1	CARTPT	PIP
LSAMP	RNF34	EIF5A2	PDZD11	SLC2A4RG	MYT1L	SOX7	CDH6	YIF1A	LOC101929336	RUFY2	LOC155060
CTD-2194D22.4	DENND4A	CTGF	GS1-111G14.1	SLC2A11	MTMR14	C15orf59	CTTN	RPA3	RIF1	FLJ11292	SNORA21
LSM12	AUTS2	EDN2	GS1-103B18.1	SLC2A1	GHSR	ZNF511	PLAU	TMCO3	KCNA1	ZNF740	SNORD116-4
LRRIQ1	ANGPT4	CEBPB	PDHX	FBXO28	LINC00342	EVA1C	VASP	GABPB1	FRK	LOC100287823	SNORD14B
CTD-2118P12.1	RNF41	EPHX2	PDHA2	SLC26A1	MOBP	LARP1B	SLC35F2	KRT75	UBE3C	LOC100133400	LOC401021
CTD-2083E4.7	RNLS	GAL	GSX1	SLC30A10	PTCRA	PCA3	PDE9A	ATP6V0B	PTGDR2	DSCAM	LOC642236
LSM3	CDK13	BCAT1	PDCD5	FCGR1A	C19orf57	LGR6	SPRY4	EPCAM	CDKN2B	TP53AIP1	DSCAM
CTD-2130O13.1	ROCK1	GHITM	GTF3C2	FCGR1B	CA14	GDPD1	GNA15	SLC6A4	RAPSN	NPM1P22	DSCR4
LSM14B	MRPL34	GEM	GTF2IRD2B	FCGR1C	ZNF205	FAM83B	WFS1	IFIT3	OTUD7B	SPAG11B	LOC57399
CTD-2199O4.7	DEPTOR	COX6A1	GTF3C1	SLC25A28	WRNIP1	FAM109A	C9orf16	SLITRK5	SUMO1P2	WHAMMP3	DSE
LRTOMT	MRPL39	PADI2	GTF2IRD1	FCGR2A	RNF167	LURAP1	PCSK1N	PAGE4	ARHGAP29	LOC101927018	SNORD42A
LRTM2	DENND6B	RGS1	PDE10A	FCGR2C	CEP290	TMEM14C	ADAMTS14	GALNT2	ZC3H7B	ENDOU	DSG2
CTD-2251F13.1	DENND5B	LINC00675	PDCL2	SLC25A30	RNF17	CPA6	UNC5B	ASAP1	FAHD2B	NEUROD1	DSG1
LRRN2	TSTD2	PAPSS2	GTF2IP1	FCER2	MIR124-1	TRUB2	RPS6KA6	PI15	TRDN	AK291611	LOC51145
LRRK1	MRPL44	MGP	PDCD7	FBXO3	C1orf105	AX746823	NPLOC4	ATG101	GTF2A1	TRGV7	DSC3
