# Supplementary material for: Identification of potential tissue-specific cancer biomarkers and development of cancer versus normal genomic classifiers
Source: Oncotarget. 2017 Sep 21;8(49):85692–715. doi: 10.18632/oncotarget.21127 (PMC5689641; doi:10.18632/oncotarget.21127)
Supplement: Supplementary file 4 [file oncotarget-08-85692-s004.xlsx]

## Sheet: List of common biomarkers
Gene Name	Blood	Breast	Colon	Gastric	Head and Neck	Lung	Prostate	Thyroid	Tongue
SPATS2								x	x
SLC12A2								x	x
LMOD1								x	x
LGALS1								x	x
IGF2BP2								x	x
F10								x	x
COL4A1								x	x
ACTN1								x	x
PDPN				x			x		x
TRIM36							x		x
TNS4							x		x
LGALS3BP							x		x
KRT17							x		x
JUP							x		x
GSTM5							x		x
COL4A6							x		x
ADCYAP1R1						x			x
SLC6A4					x				x
SLC2A1					x				x
SKIL					x				x
SKA1					x				x
SH2D3A					x				x
SERPINE1					x				x
GABPB1					x				x
FOXM1					x				x
FNDC3B					x				x
PDIA6				x					x
GS1-111G14.1				x					x
GOLT1B				x					x
GNS				x					x
GNAT3				x					x
TGFA			x						x
PDP1			x						x
NTRK3			x						x
MIR21			x						x
LIMA1			x						x
ISG15			x						x
IL10RB			x						x
CXCL1			x						x
CCL3L3			x						x
BST2			x						x
ASAP1			x						x
DLGAP2		x							x
LTA	x								x
LPAR1	x								x
UBE2C									x
TCEAL2									x
SORBS2									x
MRGBP									x
MMP10									x
MMP1									x
KIF14									x
HSD17B6									x
ECT2									x
TFCP2L1							x	x
SOD3							x	x
PRO1483							x	x
PPARGC1A							x	x
PLP2							x	x
LAMB3							x	x
ID4							x	x
C1orf106							x	x
BCL2							x	x
F2R					x			x
GPR161				x				x
GPM6A				x				x
GNPTAB				x				x
GNA15				x				x
RPS6KA6			x					x
PFKFB2			x					x
KCNJ2			x					x
FAM47E-STBD1			x					x
ENC1			x					x
TSC22D1		x						x
SYNE1		x						x
STXBP5L		x						x
STRA6		x						x
LRP4	x							x
SLC2A5					x		x
SKIV2L					x		x
FBXO17					x		x
GTF3C1				x			x
LOC100132304			x				x
LINC00684			x				x
GPD1L			x				x
C2orf72			x				x
NAV2		x					x
LURAP1	x						x
LSAMP	x						x
GALR2					x	x
G6PC					x	x
G3BP1					x	x
EYA3					x	x
EXOG					x	x
EWSR1					x	x
GS1-124K5.9				x		x
GOT2P1				x		x
ZIC3			x			x
NAT2			x			x
COX6A1			x			x
TRMT44		x				x
SYF2		x				x
MRPS18C		x				x
MOG		x				x
MDN1		x				x
DPP6		x				x
CDK13		x				x
LUC7L	x					x
LRRC37A4P	x					x
LRRC37A3	x					x
LRRC37A2	x					x
LRRC2	x					x
ZZZ3				x	x
SMARCE1P2			x		x
SLC30A10			x		x
SLC23A3			x		x
SLC22A4			x		x
GAL			x		x
GOLGA6L6			x	x
GNL1			x	x
GNA11			x	x
TRPM6		x	x
MPC1		x	x
METTL7A		x	x
DPF3		x	x
CDHR2		x	x
AVIL		x	x

## Sheet: List of unique biomarkers
Gene Name	Blood	Breast	Colon	Gastric	Head and Neck	Lung	Prostate	Thyroid	Tongue
TYR		x
TXNL1		x
TRPM3		x
RNF187		x
PLCE1		x
MYL2		x
MKL2		x
MKL1		x
MDM4		x
EPB41L4B		x
DONSON		x
DOCK1		x
DNAH6		x
CDH8		x
AX746733		x
ANKRD34C		x
NBPF1	x
LPHN2	x
LPAL2	x
SPX								x
SLC4A4								x
SLC39A6								x
PLEKHA6								x
PLEKHA1								x
PLA2G5								x
MCM4								x
MATN2								x
LOC101930400								x
LOC100506558								x
FCGR3B								x
EPHB3								x
ENTPD1								x
ENAH								x
DYSF								x
COL13A1								x
CDKN2B								x
EPS8L2							x
ELF4							x
DSC3							x
ZNF484						x
ZNF460						x
ZNF407						x
WRNIP1						x
TRIM58						x
THADA						x
TAF10						x
SUMO1P2						x
SPN						x
SPATA1						x
RP3-391O22.2						x
RP11-69I8.2						x
RP1-190J20.2						x
RBMY2DP						x
RBMY2BP						x
RBMY2AP						x
RBMXL2						x
RBFOX1						x
RAB7A						x
PTPN2						x
NPIPB8						x
NOP14-AS1						x
MYT1L						x
MIR124-1						x
MC2R						x
LOC441601						x
LOC100127886						x
LINC00599						x
LATS1						x
GRIN2B						x
GHSR						x
CRYGD						x
CRYGB						x
CRISP1						x
CNOT4						x
CDR1						x
C10orf12						x
BRS3						x
ASB12						x
ACSM2A						x
AC009947.3						x
SLIT1					x
SLCO1B3					x
SLC7A5P1					x
SLC7A2					x
SLC7A11					x
SLC7A10					x
SLC6A2					x
SLC6A13					x
SLC5A12					x
SLC24A1					x
SLC22A7					x
SHC1P1					x
FLJ13224					x
FLJ11292					x
FAHD2B					x
EZH2					x
EXOSC1					x
PLAC1				x
PLA2R1				x
PKD2L2				x
PIP4K2B				x
PIGG				x
GPATCH2L				x
SLC44A1			x
PPARD			x
NDUFA10			x
IL4			x
