# Supplementary material for: Identification of potential tissue-specific cancer biomarkers and development of cancer versus normal genomic classifiers
Source: Oncotarget. 2017 Sep 21;8(49):85692–715. doi: 10.18632/oncotarget.21127 (PMC5689641; doi:10.18632/oncotarget.21127)
Supplement: Supplementary file 5 [file oncotarget-08-85692-s005.xlsx]

## Sheet: All Models
Tissue	Term	Count	%	PValue	Genes	List Total	Pop Hits	Pop Total	Fold Enrichment	Bonferroni	Benjamini	FDR
Blood	hsa00564:Glycerophospholipid metabolism	4	0.0214247	0.00279791	11313, 64900, 10162, 254531	22	95	6910	13.2249	0.0908657	0.0908657	2.43385
Blood	hsa04015:Rap1 signaling pathway	4	0.0214247	0.0245785	9170, 1902, 23566, 57121	22	210	6910	5.98268	0.570919	0.344958	19.6554
Blood	hsa04064:NF-kappa B signaling pathway	3	0.0160686	0.0281808	4049, 4050, 4055	22	87	6910	10.8307	0.621639	0.276727	22.2275
Blood	hsa04080:Neuroactive ligand-receptor interaction	4	0.0214247	0.0496942	9170, 56413, 1902, 23566	22	277	6910	4.53561	0.823252	0.351607	36.1253
Breast	hsa03010:Ribosome	5	0.0146679	0.0367863	28998, 51023, 64960, 51081, 64981	65	136	6910	3.90837	0.990415	0.687103	35.1309
Breast	hsa04510:Focal adhesion	6	0.0176015	0.0413647	6093, 4633, 10627, 4638, 998, 1793	65	206	6910	3.09634	0.994691	0.649245	38.6035
Breast	hsa04670:Leukocyte transendothelial migration	5	0.0146679	0.0233993	6093, 4633, 4313, 10627, 998	65	118	6910	4.50456	0.946922	0.624188	23.9222
Breast	hsa04810:Regulation of actin cytoskeleton	7	0.0205351	0.0129745	6093, 4342, 4633, 10627, 4638, 998, 1793	65	211	6910	3.5268	0.801976	0.801976	13.9983
Breast	hsa05131:Shigellosis	4	0.0117343	0.0211449	6093, 7307, 998, 1793	65	64	6910	6.64423	0.929355	0.734208	21.8693
Colon	hsa00040:Pentose and glucuronate interconversions	8	0.0263115	1.14666e-06	54575, 54576, 54578, 54600, 54579, 54657, 54658, 54659	110	36	6910	13.9596	0.000216696	4.3343e-05	0.00142389
Colon	hsa00053:Ascorbate and aldarate metabolism	8	0.0263115	1.37106e-07	54575, 54576, 54578, 54600, 54579, 54657, 54658, 54659	110	27	6910	18.6128	2.59128e-05	6.47825e-06	0.000170256
Colon	hsa00072:Synthesis and degradation of ketone bodies	3	0.0098668	0.0102155	64064, 3158, 3155	110	10	6910	18.8455	0.85639	0.138673	11.9712
Colon	hsa00140:Steroid hormone biosynthesis	9	0.0296004	2.94915e-06	54575, 54576, 54578, 54600, 54579, 54657, 54658, 1551, 54659	110	58	6910	9.74765	0.000557235	9.2894e-05	0.00366213
Colon	hsa00280:Valine, leucine and isoleucine degradation	5	0.0164447	0.00620558	64064, 3158, 3155, 586, 549	110	47	6910	6.68279	0.691647	0.101434	7.43876
Colon	hsa00830:Retinol metabolism	12	0.0394672	3.96757e-09	54575, 5959, 54576, 54578, 124, 54884, 54600, 54579, 54657, 54658, 1551, 54659	110	65	6910	11.5972	7.4987e-07	7.4987e-07	4.92684e-06
Colon	hsa00860:Porphyrin and chlorophyll metabolism	8	0.0263115	3.42824e-06	54575, 54576, 54578, 54600, 54579, 54657, 54658, 54659	110	42	6910	11.9654	0.000647728	9.25582e-05	0.00425703
Colon	hsa00980:Metabolism of xenobiotics by cytochrome P450	9	0.0296004	1.88169e-05	54575, 54576, 54578, 124, 54600, 54579, 54657, 54658, 54659	110	74	6910	7.64005	0.00355011	0.00039508	0.0233639
Colon	hsa00982:Drug metabolism - cytochrome P450	9	0.0296004	9.98084e-06	54575, 54576, 54578, 124, 54600, 54579, 54657, 54658, 54659	110	68	6910	8.31417	0.00188461	0.000235771	0.0123933
Colon	hsa00983:Drug metabolism - other enzymes	10	0.0328893	2.93516e-08	54575, 8824, 54576, 10, 54578, 54600, 54579, 54657, 54658, 54659	110	46	6910	13.6561	5.54744e-06	2.77372e-06	3.64482e-05
Colon	hsa01100:Metabolic pathways	37	0.121691	7.91312e-05	2053, 54575, 54576, 79646, 54578, 5333, 4705, 5372, 5538, 54579, 51196, 3419, 2954, 3155, 11343, 1119, 9377, 58478, 2651, 124, 3158, 54600, 9060, 79695, 275, 27124, 10, 5337, 8801, 11145, 1337, 586, 549, 54657, 54658, 1551, 54659	110	1228	6910	1.89273	0.0148451	0.00149452	0.0982192
Colon	hsa04146:Peroxisome	6	0.0197336	0.00976068	2053, 8800, 3155, 196743, 54677, 5827	110	83	6910	4.54107	0.843364	0.143144	11.4676
Colon	hsa04725:Cholinergic synapse	6	0.0197336	0.0305433	115, 112, 2767, 3759, 2353, 3761	110	111	6910	3.39558	0.997156	0.34214	31.9681
Colon	hsa05204:Chemical carcinogenesis	12	0.0394672	3.81386e-08	54575, 54576, 10, 54578, 124, 54600, 6817, 54579, 54657, 54658, 1551, 54659	110	80	6910	9.42273	7.20817e-06	2.40273e-06	4.73597e-05
Gastric	hsa00562:Inositol phosphate metabolism	7	0.0218273	0.000265103	5290, 8396, 23236, 5289, 55361, 200576, 5297	89	71	6910	7.65469	0.0428047	0.00311997	0.321316
Gastric	hsa00563:Glycosylphosphatidylinositol(GPI)-anchor biosynthesis	9	0.0280636	4.54054e-10	84720, 10026, 54872, 84992, 93183, 9488, 54965, 2822, 5279	89	25	6910	27.9506	7.49189e-08	3.74595e-08	5.51146e-07
Gastric	hsa00564:Glycerophospholipid metabolism	7	0.0218273	0.00126103	151056, 30814, 56261, 50487, 23659, 8443, 64600	89	95	6910	5.72088	0.187956	0.0121724	1.51998
Gastric	hsa00565:Ether lipid metabolism	4	0.0124727	0.0192725	151056, 30814, 50487, 64600	89	45	6910	6.90137	0.959684	0.104814	21.0392
Gastric	hsa00590:Arachidonic acid metabolism	4	0.0124727	0.044065	151056, 30814, 50487, 64600	89	62	6910	5.00906	0.99941	0.177724	42.1328
Gastric	hsa00591:Linoleic acid metabolism	4	0.0124727	0.00574119	151056, 30814, 50487, 64600	89	29	6910	10.709	0.613269	0.0345743	6.75029
Gastric	hsa00592:alpha-Linolenic acid metabolism	4	0.0124727	0.00374861	151056, 30814, 50487, 64600	89	25	6910	12.4225	0.461885	0.026583	4.45638
Gastric	hsa01100:Metabolic pathways	24	0.0748363	0.031355	84720, 8566, 30814, 23236, 93183, 493911, 5161, 55361, 2799, 2746, 64600, 8050, 8833, 151056, 10026, 50487, 84992, 5289, 5313, 9488, 54965, 51268, 5279, 5297	89	1228	6910	1.5174	0.994786	0.135852	32.0699
Gastric	hsa04014:Ras signaling pathway	13	0.0405363	2.54942e-05	30814, 8503, 59345, 2784, 2783, 64600, 2786, 2785, 2790, 5290, 2792, 50487, 94235	89	226	6910	4.46604	0.00419777	0.000420572	0.0309413
Gastric	hsa04020:Calcium signaling pathway	8	0.0249454	0.00756957	2915, 23236, 2769, 2767, 2776, 5261, 2911, 9630	89	179	6910	3.46996	0.714562	0.0437884	8.81059
Gastric	hsa04022:cGMP-PKG signaling pathway	8	0.0249454	0.00505055	5290, 23236, 8503, 2768, 10672, 2767, 2776, 9569	89	166	6910	3.74171	0.566322	0.031622	5.961
Gastric	hsa04062:Chemokine signaling pathway	12	0.0374181	2.10334e-05	2790, 5290, 2792, 23236, 8503, 2932, 59345, 94235, 2784, 2783, 2786, 2785	89	186	6910	5.00906	0.00346454	0.000385542	0.0255281
Gastric	hsa04070:Phosphatidylinositol signaling system	8	0.0249454	0.000231227	5290, 8396, 23236, 8503, 5289, 55361, 200576, 5297	89	98	6910	6.338	0.0374381	0.00293085	0.28031
Gastric	hsa04071:Sphingolipid signaling pathway	7	0.0218273	0.00411607	5290, 23236, 8503, 2768, 10672, 5170, 2776	89	120	6910	4.52903	0.493663	0.0279581	4.88327
Gastric	hsa04151:PI3K-Akt signaling pathway	13	0.0405363	0.00131629	8503, 2932, 5170, 59345, 2784, 2783, 2786, 2785, 2790, 5290, 2792, 5586, 94235	89	345	6910	2.92558	0.195336	0.0113733	1.58609
Gastric	hsa04270:Vascular smooth muscle contraction	8	0.0249454	0.000754778	30814, 23236, 50487, 2768, 10672, 2767, 2776, 64600	89	119	6910	5.21953	0.117137	0.00827129	0.912332
Gastric	hsa04540:Gap junction	5	0.0155909	0.0254759	2915, 23236, 2767, 2776, 2911	89	88	6910	4.41139	0.985849	0.128339	26.8927
Gastric	hsa04611:Platelet activation	8	0.0249454	0.00127163	5290, 2812, 51206, 23236, 8503, 10672, 2776, 2814	89	130	6910	4.77787	0.189377	0.0115962	1.53266
Gastric	hsa04713:Circadian entrainment	10	0.0311818	2.79591e-06	2790, 2792, 23236, 2776, 59345, 94235, 2784, 2783, 2786, 2785	89	95	6910	8.17268	0.00046122	9.2261e-05	0.00339372
Gastric	hsa04723:Retrograde endocannabinoid signaling	12	0.0374181	4.71878e-08	2790, 2915, 2792, 23236, 2776, 59345, 94235, 2784, 2911, 2783, 2786, 2785	89	101	6910	9.22461	7.78595e-06	1.94649e-06	5.7278e-05
Gastric	hsa04724:Glutamatergic synapse	16	0.0498909	8.32613e-12	2915, 2912, 2913, 23236, 2918, 2916, 2776, 59345, 2784, 2911, 2783, 2786, 2785, 2790, 2792, 94235	89	114	6910	10.8969	1.37381e-09	1.37381e-09	1.01065e-08
Gastric	hsa04725:Cholinergic synapse	13	0.0405363	1.19719e-08	8503, 23236, 2776, 2767, 59345, 2784, 2783, 2786, 2785, 2790, 5290, 2792, 94235	89	111	6910	9.09303	1.97536e-06	6.58453e-07	1.45318e-05
Gastric	hsa04726:Serotonergic synapse	10	0.0311818	1.01852e-05	2790, 2792, 23236, 2776, 59345, 94235, 2784, 2783, 2786, 2785	89	111	6910	6.99464	0.00167915	0.000240052	0.0123624
Gastric	hsa04727:GABAergic synapse	8	0.0249454	9.4286e-05	2790, 2792, 59345, 94235, 2784, 2783, 2786, 2785	89	85	6910	7.30734	0.0154375	0.00129565	0.114387
Gastric	hsa04728:Dopaminergic synapse	11	0.0343	4.44082e-06	2790, 2792, 23236, 2932, 2776, 59345, 94235, 2784, 2783, 2786, 2785	89	128	6910	6.67223	0.000732468	0.000122115	0.00539028
Gastric	hsa04730:Long-term depression	6	0.0187091	0.000940685	23236, 2768, 10672, 2767, 2776, 2911	89	60	6910	7.76404	0.14383	0.00965843	1.13587
Gastric	hsa04744:Phototransduction	4	0.0124727	0.00468068	346562, 2780, 2792, 2779	89	27	6910	11.5023	0.538893	0.0304905	5.53578
Gastric	hsa04910:Insulin signaling pathway	6	0.0187091	0.0309062	5290, 8503, 2932, 5170, 5313, 5261	89	138	6910	3.37567	0.994372	0.137569	31.6869
Gastric	hsa04912:GnRH signaling pathway	5	0.0155909	0.0283788	23236, 2767, 2776, 2798, 2797	89	91	6910	4.26596	0.99135	0.134066	29.4926
Gastric	hsa04915:Estrogen signaling pathway	5	0.0155909	0.0370526	5290, 23236, 8503, 2776, 2911	89	99	6910	3.92123	0.99803	0.154962	36.7643
Gastric	hsa04930:Type II diabetes mellitus	4	0.0124727	0.0228613	5290, 8503, 3651, 5313	89	48	6910	6.47004	0.977982	0.11944	24.476
Gastric	hsa04972:Pancreatic secretion	5	0.0155909	0.0304194	30814, 23236, 50487, 2776, 64600	89	93	6910	4.17422	0.993886	0.139219	31.2692
Gastric	hsa05032:Morphine addiction	9	0.0280636	1.80165e-05	2790, 10846, 2792, 59345, 94235, 2784, 2783, 2786, 2785	89	91	6910	7.67873	0.00296833	0.000371524	0.0218668
Gastric	hsa05034:Alcoholism	9	0.0280636	0.00177442	2790, 2792, 5173, 59345, 94235, 2784, 2783, 2786, 2785	89	177	6910	3.94782	0.254007	0.0145451	2.13269
Gastric	hsa05142:Chagas disease (American trypanosomiasis)	7	0.0218273	0.00200991	5290, 23236, 8503, 2769, 2767, 2776, 9630	89	104	6910	5.2258	0.28249	0.0156837	2.41257
Gastric	hsa05146:Amoebiasis	7	0.0218273	0.00221437	5290, 23236, 8503, 2769, 2767, 2776, 9630	89	106	6910	5.1272	0.306341	0.0164887	2.65497
Gastric	hsa05200:Pathways in cancer	17	0.053009	2.91838e-05	8503, 23236, 2768, 2932, 10672, 2776, 2767, 59345, 2784, 2783, 2786, 2785, 9063, 2790, 5290, 2792, 94235	89	393	6910	3.35849	0.00480382	0.000437667	0.0354185
Gastric	hsa05213:Endometrial cancer	4	0.0124727	0.028174	5290, 8503, 2932, 5170	89	52	6910	5.97234	0.991044	0.137015	29.312
Head and Neck	hsa03018:RNA degradation	5	0.0141772	0.0241941	5393, 5394, 51013, 23404, 6499	100	77	6910	4.48701	0.955418	0.322133	24.7256
Head and Neck	hsa04014:Ras signaling pathway	10	0.0283543	0.00490627	2259, 26281, 55770, 8817, 2321, 2113, 2253, 2324, 2251, 2264	100	226	6910	3.05752	0.464541	0.117438	5.54422
Head and Neck	hsa04015:Rap1 signaling pathway	12	0.0340252	0.000189678	2259, 26281, 8817, 2149, 26037, 9002, 2321, 2253, 23094, 2324, 2251, 2264	100	210	6910	3.94857	0.0238035	0.0238035	0.21975
Head and Neck	hsa04151:PI3K-Akt signaling pathway	11	0.0311897	0.0253532	2259, 26281, 8817, 2538, 2149, 2321, 10110, 2253, 2324, 2251, 2264	100	345	6910	2.20319	0.961664	0.303979	25.7561
Head and Neck	hsa04550:Signaling pathways regulating pluripotency of stem cells	8	0.0226835	0.00380736	9869, 7855, 8321, 8325, 2103, 6498, 2264, 4087	100	140	6910	3.94857	0.383969	0.114067	4.32742
Head and Neck	hsa04610:Complement and coagulation cascades	6	0.0170126	0.00296966	2149, 2161, 2266, 2160, 2153, 5054	100	69	6910	6.0087	0.314569	0.172093	3.39025
Head and Neck	hsa05150:Staphylococcus aureus infection	5	0.0141772	0.00724889	2358, 2209, 9103, 2266, 2212	100	54	6910	6.39815	0.603057	0.142723	8.09107
Head and Neck	hsa05200:Pathways in cancer	14	0.039696	0.00379528	2259, 7855, 26281, 8321, 8817, 6469, 2149, 8325, 9002, 2253, 2251, 6502, 4087, 6513	100	393	6910	2.46158	0.383019	0.148684	4.31396
Head and Neck	hsa05217:Basal cell carcinoma	4	0.0113417	0.043791	7855, 8321, 6469, 8325	100	55	6910	5.02545	0.99661	0.433734	40.5064
Head and Neck	hsa05218:Melanoma	5	0.0141772	0.0185299	2259, 26281, 8817, 2253, 2251	100	71	6910	4.8662	0.90702	0.287759	19.4996
Lung	hsa04024:cAMP signaling pathway	7	0.0291181	0.0238946	4158, 117, 2904, 778, 3360, 6755, 2693	79	198	6910	3.09232	0.957921	0.652178	24.5747
Lung	hsa04080:Neuroactive ligand-receptor interaction	18	0.0748752	7.55223e-09	9287, 4158, 117, 2904, 1135, 10316, 3360, 155, 2693, 8001, 2688, 8811, 2689, 4160, 680, 1269, 6755, 2832	79	277	6910	5.68386	9.89341e-07	9.89341e-07	8.80694e-06
Lung	hsa04260:Cardiac muscle contraction	6	0.0249584	0.00150065	4625, 1339, 4624, 7171, 778, 1337	79	75	6910	6.99747	0.17859	0.0936831	1.73603
Lung	hsa04924:Renin secretion	4	0.0166389	0.0352588	117, 5972, 778, 155	79	64	6910	5.46677	0.990926	0.691358	34.2026
Prostate	hsa00030:Pentose phosphate pathway	3	0.00921178	0.0459298	2203, 5211, 5226	83	29	6910	8.61238	0.999768	0.752134	43.9016
Prostate	hsa00051:Fructose and mannose metabolism	4	0.0122824	0.00623509	3098, 231, 2203, 5211	83	32	6910	10.4066	0.671534	0.42688	7.40151
Prostate	hsa00052:Galactose metabolism	3	0.00921178	0.0488397	3098, 231, 5211	83	30	6910	8.3253	0.999865	0.671795	45.9693
Prostate	hsa00480:Glutathione metabolism	6	0.0184236	0.000318696	6723, 2950, 2877, 2946, 2949, 5226	83	51	6910	9.79447	0.0551574	0.0551574	0.391116
Prostate	hsa00982:Drug metabolism - cytochrome P450	4	0.0122824	0.0465327	2950, 1577, 2946, 2949	83	68	6910	4.89724	0.999793	0.702302	44.3359
Prostate	hsa04510:Focal adhesion	8	0.0245647	0.0108558	596, 1729, 3914, 858, 1288, 857, 3691, 3694	83	206	6910	3.23313	0.856711	0.476716	12.5581
Prostate	hsa04512:ECM-receptor interaction	5	0.015353	0.0194831	3914, 1288, 6382, 3691, 3694	83	87	6910	4.78466	0.969869	0.583369	21.4864
Prostate	hsa05200:Pathways in cancer	10	0.0307059	0.0422918	10161, 4824, 2771, 596, 83439, 3914, 2263, 1288, 3716, 3728	83	393	6910	2.1184	0.999543	0.785265	41.2143
Thyroid	hsa00350:Tyrosine metabolism	4	0.0112689	0.0149005	125, 316, 3081, 7173	104	35	6910	7.59341	0.889954	0.307751	16.3601
Thyroid	hsa04151:PI3K-Akt signaling pathway	11	0.0309894	0.0322685	3675, 3673, 1282, 596, 2149, 3914, 2335, 1301, 1902, 5649, 1311	104	345	6910	2.11845	0.991947	0.452674	32.3163
Thyroid	hsa04360:Axon guidance	6	0.0169033	0.0406925	219699, 6405, 25791, 54910, 2049, 10154	104	127	6910	3.13901	0.997773	0.492646	39.0042
Thyroid	hsa04510:Focal adhesion	11	0.0309894	0.0009383	3675, 3673, 1282, 596, 3914, 2335, 1301, 7408, 5649, 1311, 87	104	206	6910	3.54789	0.128897	0.0666709	1.11088
Thyroid	hsa04512:ECM-receptor interaction	8	0.0225378	0.000293107	3675, 3673, 1282, 3914, 2335, 1301, 5649, 1311	104	87	6910	6.10964	0.0421777	0.0421777	0.348238
Thyroid	hsa05146:Amoebiasis	6	0.0169033	0.0206631	1282, 3914, 2769, 2335, 1301, 87	104	106	6910	3.76089	0.953546	0.354979	22.0003
Thyroid	hsa05200:Pathways in cancer	13	0.0366238	0.0135368	1909, 1030, 3675, 3673, 1282, 596, 637, 2149, 3914, 2335, 1902, 867, 7046	104	393	6910	2.19784	0.865139	0.33015	14.9718
Thyroid	hsa05205:Proteoglycans in cancer	9	0.025355	0.00971484	2017, 4478, 3673, 287, 967, 2335, 867, 2719, 5328	104	200	6910	2.9899	0.7619	0.301462	10.9677
Thyroid	hsa05222:Small cell lung cancer	7	0.0197205	0.00160043	1030, 3675, 3673, 1282, 596, 3914, 2335	104	85	6910	5.47172	0.209786	0.075483	1.88797
Tongue	hsa04060:Cytokine-cytokine receptor interaction	9	0.0272818	0.0481912	51330, 4049, 6349, 414062, 3553, 6348, 4233, 3588, 3576	122	230	6910	2.21632	0.999875	0.527208	45.6376
Tongue	hsa04062:Chemokine signaling pathway	8	0.0242505	0.0442828	2919, 6368, 6773, 6358, 6349, 414062, 6348, 3576	122	186	6910	2.4361	0.999737	0.527349	42.8178
Tongue	hsa04512:ECM-receptor interaction	7	0.0212192	0.00405185	3918, 1282, 6385, 1277, 1288, 3655, 7148	122	87	6910	4.55719	0.522377	0.218321	4.88678
Tongue	hsa04620:Toll-like receptor signaling pathway	6	0.0181879	0.0378875	6349, 414062, 3553, 7097, 6348, 3576	122	106	6910	3.206	0.999115	0.50488	37.9126
Tongue	hsa05132:Salmonella infection	6	0.0181879	0.0148612	2919, 6349, 414062, 3553, 6348, 3576	122	83	6910	4.09441	0.934456	0.365026	16.8701
Tongue	hsa05140:Leishmaniasis	5	0.0151566	0.0353877	4688, 5743, 2215, 3553, 7097	122	71	6910	3.98869	0.99858	0.517409	35.8923
Tongue	hsa05142:Chagas disease (American trypanosomiasis)	7	0.0212192	0.00958126	6349, 414062, 3553, 7097, 6348, 5054, 3576	122	104	6910	3.81226	0.826607	0.295621	11.2019
Tongue	hsa05146:Amoebiasis	8	0.0242505	0.00247022	3918, 1282, 1277, 3553, 1288, 7097, 87, 3576	122	106	6910	4.27467	0.362459	0.201538	3.00597
Tongue	hsa05200:Pathways in cancer	15	0.0454697	0.00847699	4312, 1282, 7039, 5743, 1026, 3728, 6513, 3918, 29119, 2535, 1288, 3655, 4233, 1163, 3576	122	393	6910	2.16181	0.787622	0.321144	9.97238
Tongue	hsa05205:Proteoglycans in cancer	9	0.0272818	0.0237335	1514, 406991, 6385, 2535, 22800, 7097, 1026, 4233, 5329	122	200	6910	2.54877	0.987369	0.420998	25.6516
Tongue	hsa05222:Small cell lung cancer	6	0.0181879	0.0163349	3918, 1282, 5743, 1288, 3655, 1163	122	85	6910	3.99807	0.950088	0.348328	18.3918
Tongue	hsa05323:Rheumatoid arthritis	10	0.0303131	2.05271e-05	1514, 4314, 4312, 533, 6349, 414062, 3553, 7097, 6348, 3576	122	88	6910	6.43629	0.00372899	0.00372899	0.0253279
Normal-Only	hsa00562:Inositol phosphate metabolism	4	0.0141748	0.047223	8396, 51196, 23007, 79837	80	71	6910	4.8662	0.996163	0.327909	42.3641
Normal-Only	hsa00564:Glycerophospholipid metabolism	5	0.0177186	0.0230027	5320, 26279, 5322, 100137049, 8605	80	95	6910	4.54605	0.931177	0.234803	23.2856
Normal-Only	hsa00565:Ether lipid metabolism	5	0.0177186	0.00165229	5320, 26279, 5322, 100137049, 8605	80	45	6910	9.59722	0.173182	0.0373199	1.86602
Normal-Only	hsa00590:Arachidonic acid metabolism	5	0.0177186	0.00534379	5320, 26279, 5322, 100137049, 8605	80	62	6910	6.96573	0.459998	0.0975998	5.92081
Normal-Only	hsa00591:Linoleic acid metabolism	5	0.0177186	0.000302495	5320, 26279, 5322, 100137049, 8605	80	29	6910	14.8922	0.0341939	0.00866033	0.344025
Normal-Only	hsa00592:alpha-Linolenic acid metabolism	5	0.0177186	0.000166801	5320, 26279, 5322, 100137049, 8605	80	25	6910	17.275	0.0190009	0.00637417	0.189835
Normal-Only	hsa04014:Ras signaling pathway	8	0.0283497	0.0143625	5320, 51196, 26279, 5322, 1969, 2002, 100137049, 8605	80	226	6910	3.05752	0.810556	0.187759	15.1926
Normal-Only	hsa04145:Phagosome	6	0.0212623	0.030294	1781, 1780, 22925, 2215, 79659, 1778	80	153	6910	3.38725	0.970919	0.255324	29.5599
Normal-Only	hsa04270:Vascular smooth muscle contraction	5	0.0177186	0.046829	5320, 26279, 5322, 100137049, 8605	80	119	6910	3.6292	0.995976	0.345753	42.092
Normal-Only	hsa04360:Axon guidance	10	0.0354371	1.2527e-05	2041, 2044, 2045, 2042, 1969, 2043, 9353, 2049, 6585, 6586	80	127	6910	6.80118	0.00143958	0.00143958	0.0142684
Normal-Only	hsa04962:Vasopressin-regulated water reabsorption	4	0.0141748	0.0136077	1781, 1780, 79659, 1778	80	44	6910	7.85227	0.793123	0.201556	14.4498
Normal-Only	hsa04972:Pancreatic secretion	5	0.0177186	0.0214584	5320, 26279, 6548, 5322, 8671	80	93	6910	4.64382	0.917468	0.242078	21.8929
Normal-Only	hsa04976:Bile secretion	7	0.024806	0.000124622	6579, 57835, 28234, 6548, 6523, 8671, 10599	80	69	6910	8.76268	0.0142302	0.0071406	0.141863
Normal-Only	hsa05231:Choline metabolism in cancer	5	0.0177186	0.028036	60482, 23446, 80736, 100137049, 8605	80	101	6910	4.27599	0.962001	0.257172	27.6688
Big Biclass	hsa03460:Fanconi anemia pathway	4	0.0117257	0.0216402	55215, 5429, 675, 7156	79	53	6910	6.60139	0.941814	0.6125	22.4911
Big Biclass	hsa04110:Cell cycle	8	0.0234515	0.000464881	4173, 1030, 9134, 8556, 890, 990, 1111, 4085	79	124	6910	5.64312	0.0586578	0.0586578	0.540039
Big Biclass	hsa04120:Ubiquitin mediated proteolysis	6	0.0175886	0.0189345	26091, 11065, 10277, 8925, 9690, 23624	79	137	6910	3.83073	0.916682	0.711352	19.9578
Big Multiclass	hsa00650:Butanoate metabolism	3	0.0141509	0.0285897	348158, 123876, 2572	69	27	6910	11.1272	0.975591	0.524107	28.5991
Big Multiclass	hsa04024:cAMP signaling pathway	7	0.0330189	0.0128605	7253, 491, 4158, 492, 2904, 2740, 2693	69	198	6910	3.54048	0.809256	0.563257	13.9569
Big Multiclass	hsa04080:Neuroactive ligand-receptor interaction	11	0.0518868	0.000337557	7253, 1137, 4158, 4987, 2904, 1443, 554, 2740, 680, 57053, 2693	69	277	6910	3.97687	0.0422941	0.0422941	0.391315
Big Multiclass	hsa04151:PI3K-Akt signaling pathway	9	0.0424528	0.0192384	22798, 2056, 2249, 3674, 27006, 3447, 3439, 1443, 3565	69	345	6910	2.61248	0.916801	0.462931	20.1962
Big Multiclass	hsa05320:Autoimmune thyroid disease	4	0.0188679	0.0142857	7253, 3447, 3439, 3565	69	52	6910	7.70346	0.841461	0.458774	15.3886
