# Supplementary material for: Identification of potential tissue-specific cancer biomarkers and development of cancer versus normal genomic classifiers
Source: Oncotarget. 2017 Sep 21;8(49):85692–715. doi: 10.18632/oncotarget.21127 (PMC5689641; doi:10.18632/oncotarget.21127)
Supplement: Supplementary file 6 [file oncotarget-08-85692-s006.xlsx]

## Sheet: GO_Terms
Tissue	Category	Term	Count	%	PValue	Genes	List Total	Pop Hits	Pop Total	Fold Enrichment	Bonferroni	Benjamini	FDR
Blood	GOTERM_CC_DIRECT	GO:0031225~anchored component of membrane	12	0.0642742	3.60558e-11	147719, 284348, 80740, 8581, 66004, 116372, 4045, 646627, 54742, 4062, 130576, 58530	104	112	18202	18.7521	3.28108e-09	3.28108e-09	3.93078e-08
Blood	GOTERM_BP_DIRECT	GO:0007409~axonogenesis	8	0.0428495	6.85995e-07	57622, 126755, 57497, 654429, 145581, 78999, 10446, 219527	87	98	16787	15.7513	0.000225667	0.000225667	0.000929583
Blood	GOTERM_CC_DIRECT	GO:0016021~integral component of membrane	54	0.289234	7.12817e-07	4043, 4041, 80740, 84859, 4045, 126755, 9860, 374819, 58530, 55379, 131578, 339977, 440699, 4038, 145581, 10446, 220074, 10162, 4034, 2615, 4036, 57622, 4035, 23507, 1902, 57121, 132228, 78999, 286006, 27076, 84230, 57497, 80131, 26018, 53353, 23359, 9227, 474170, 219527, 64922, 4050, 56413, 654429, 4058, 254531, 121227, 259215, 57689, 94030, 116135, 81543, 9170, 79136, 4063	104	5183	18202	1.82347	6.48643e-05	3.24327e-05	0.000777105
Blood	GOTERM_BP_DIRECT	GO:0046426~negative regulation of JAK-STAT cascade	5	0.0267809	5.09718e-05	131578, 339977, 57689, 94030, 64922	87	40	16787	24.1193	0.0166303	0.00835001	0.0690494
Blood	GOTERM_MF_DIRECT	GO:0004860~protein kinase inhibitor activity	5	0.0267809	5.71678e-05	131578, 339977, 57689, 94030, 64922	67	52	16313	23.4113	0.00678007	0.00678007	0.0655057
Blood	GOTERM_MF_DIRECT	GO:0070915~lysophosphatidic acid receptor activity	3	0.0160686	0.000159958	9170, 1902, 23566	67	5	16313	146.087	0.0188564	0.00947308	0.183189
Blood	GOTERM_CC_DIRECT	GO:0005886~plasma membrane	40	0.214247	0.000298587	4043, 80740, 4049, 4041, 4045, 646627, 126755, 9860, 130576, 58530, 219527, 66004, 4050, 440699, 56413, 4058, 145581, 4055, 147719, 121227, 284348, 8581, 259215, 116372, 57622, 4036, 4035, 54742, 23507, 1902, 23566, 57121, 78999, 9170, 4062, 4026, 84230, 4063, 57497, 80131	104	4095	18202	1.70959	0.0268095	0.00901759	0.325036
Blood	GOTERM_CC_DIRECT	GO:0009986~cell surface	11	0.0589181	0.00127427	4043, 9170, 8581, 57622, 54742, 4063, 57497, 1902, 4038, 145581, 78999	104	560	18202	3.43788	0.109554	0.0285915	1.38047
Blood	GOTERM_MF_DIRECT	GO:0034185~apolipoprotein binding	3	0.0160686	0.00142177	4035, 4038, 4018	67	14	16313	52.1738	0.155753	0.0548739	1.61755
Blood	GOTERM_BP_DIRECT	GO:0006898~receptor-mediated endocytosis	6	0.0321371	0.00166997	4043, 53353, 4036, 84171, 4035, 4017	87	167	16787	6.93248	0.422981	0.167476	2.23941
Blood	GOTERM_BP_DIRECT	GO:0006469~negative regulation of protein kinase activity	5	0.0267809	0.00173223	131578, 339977, 57689, 94030, 64922	87	100	16787	9.6477	0.434699	0.132899	2.32198
Blood	GOTERM_MF_DIRECT	GO:0043236~laminin binding	3	0.0160686	0.00420121	284348, 131578, 27076	67	24	16313	30.4347	0.394074	0.117723	4.71096
Blood	GOTERM_BP_DIRECT	GO:0019221~cytokine-mediated signaling pathway	5	0.0267809	0.00446881	131578, 339977, 57689, 94030, 64922	87	130	16787	7.42131	0.770886	0.25525	5.88872
Blood	GOTERM_CC_DIRECT	GO:0043235~receptor complex	5	0.0267809	0.00587213	53353, 4041, 4036, 84171, 4035	104	127	18202	6.89052	0.41488	0.101643	6.21884
Blood	GOTERM_BP_DIRECT	GO:0098656~anion transmembrane transport	3	0.0160686	0.0102815	84230, 23507, 80131	87	30	16787	19.2954	0.966631	0.384752	13.0681
Blood	GOTERM_MF_DIRECT	GO:0016746~transferase activity, transferring acyl groups	3	0.0160686	0.0119428	10162, 9227, 254531	67	41	16313	17.8154	0.760631	0.212027	12.865
Blood	GOTERM_BP_DIRECT	GO:0007605~sensory perception of sound	4	0.0214247	0.0314956	220074, 26018, 9860, 125336	87	134	16787	5.75982	0.999973	0.651067	35.1868
Blood	GOTERM_BP_DIRECT	GO:0007268~chemical synaptic transmission	5	0.0267809	0.0357376	57622, 57497, 23566, 145581, 78999	87	242	16787	3.98665	0.999994	0.631289	38.9296
Blood	GOTERM_CC_DIRECT	GO:0030139~endocytic vesicle	3	0.0160686	0.037504	9170, 4036, 1902	104	54	18202	9.72329	0.969147	0.439962	34.0801
Blood	GOTERM_BP_DIRECT	GO:0001523~retinoid metabolic process	3	0.0160686	0.0390629	4036, 4035, 9227	87	61	16787	9.48954	0.999998	0.635205	41.7225
Breast	GOTERM_CC_DIRECT	GO:0016459~myosin complex	8	0.0234687	1.12706e-06	4633, 4651, 10627, 4635, 4629, 4649, 4642, 23026	200	50	18202	14.5616	0.000253556	0.000253556	0.00143985
Breast	GOTERM_BP_DIRECT	GO:0070125~mitochondrial translational elongation	9	0.0264023	6.19498e-06	28998, 51023, 65080, 7284, 64960, 23107, 54148, 51081, 64981	195	85	16787	9.11511	0.00533202	0.00533202	0.00960357
Breast	GOTERM_BP_DIRECT	GO:0070126~mitochondrial translational termination	8	0.0234687	6.1419e-05	28998, 51023, 65080, 64960, 23107, 54148, 51081, 64981	195	86	16787	8.00811	0.0516259	0.026155	0.0951746
Breast	GOTERM_MF_DIRECT	GO:0031386~protein tag	4	0.0117343	7.95721e-05	387082, 6612, 10193, 6613	188	8	16313	43.3856	0.0219569	0.0219569	0.105104
Breast	GOTERM_MF_DIRECT	GO:0003774~motor activity	7	0.0205351	0.000107516	4651, 1639, 4629, 4649, 1770, 4642, 23026	188	66	16313	9.20301	0.0295532	0.0148874	0.14199
Breast	GOTERM_BP_DIRECT	GO:0032781~positive regulation of ATPase activity	5	0.0146679	0.000544318	120526, 4635, 229, 54431, 27000	195	33	16787	13.0435	0.374919	0.144975	0.840526
Breast	GOTERM_CC_DIRECT	GO:0031415~NatA complex	3	0.00880075	0.00116379	80218, 84779, 79612	200	5	18202	54.606	0.230494	0.122785	1.47665
Breast	GOTERM_MF_DIRECT	GO:0061630~ubiquitin protein ligase activity	9	0.0264023	0.00148198	127544, 25897, 4194, 80196, 4193, 10193, 892, 9440, 998	188	188	16313	4.15394	0.338853	0.128837	1.94081
Breast	GOTERM_CC_DIRECT	GO:0030286~dynein complex	4	0.0117343	0.0017006	1639, 27185, 146754, 1770	200	22	18202	16.5473	0.318161	0.119842	2.15097
Breast	GOTERM_BP_DIRECT	GO:0006474~N-terminal protein amino acid acetylation	3	0.00880075	0.00355382	80218, 84779, 79612	195	8	16787	32.2827	0.953691	0.536107	5.3697
Breast	GOTERM_BP_DIRECT	GO:0090502~RNA phosphodiester bond hydrolysis, endonucleolytic	5	0.0146679	0.00372404	51163, 65080, 8635, 79621, 6041	195	55	16787	7.82611	0.960039	0.474797	5.62001
Breast	GOTERM_MF_DIRECT	GO:0016874~ligase activity	10	0.0293358	0.00462178	127544, 8802, 25897, 7844, 23093, 80196, 7682, 4193, 149603, 81603	188	276	16313	3.14389	0.725407	0.27611	5.93825
Breast	GOTERM_MF_DIRECT	GO:0004596~peptide alpha-N-acetyltransferase activity	3	0.00880075	0.00553656	80218, 84779, 79612	188	10	16313	26.0314	0.787538	0.266405	7.07423
Breast	GOTERM_MF_DIRECT	GO:0005262~calcium channel activity	5	0.0146679	0.00809846	140803, 160518, 80036, 79054, 7223	188	69	16313	6.28777	0.89655	0.314846	10.1885
Breast	GOTERM_CC_DIRECT	GO:0005840~ribosome	7	0.0205351	0.010738	28998, 51023, 65080, 64960, 23107, 51081, 64981	200	169	18202	3.76964	0.911885	0.455169	12.8835
Breast	GOTERM_MF_DIRECT	GO:0008307~structural constituent of muscle	4	0.0117343	0.0114796	4633, 9172, 8736, 4629	188	41	16313	8.46549	0.960098	0.368836	14.151
Breast	GOTERM_MF_DIRECT	GO:0019905~syntaxin binding	5	0.0146679	0.0118157	55787, 8774, 9482, 6814, 9515	188	77	16313	5.6345	0.96371	0.339347	14.536
Breast	GOTERM_MF_DIRECT	GO:0051015~actin filament binding	6	0.0176015	0.0155158	4651, 4635, 4629, 4642, 23345, 23026	188	127	16313	4.09943	0.987258	0.384156	18.6696
Breast	GOTERM_MF_DIRECT	GO:0001671~ATPase activator activity	3	0.00880075	0.0158754	120526, 54431, 27000	188	17	16313	15.3126	0.988493	0.360122	19.0613
Breast	GOTERM_CC_DIRECT	GO:0005739~mitochondrion	24	0.070406	0.0195459	60492, 4313, 51023, 51660, 27185, 7284, 9352, 7296, 4482, 51081, 79877, 23576, 9172, 23417, 8802, 8774, 23107, 64960, 4077, 54148, 8846, 79979, 64981, 55626	200	1331	18202	1.64105	0.98822	0.588634	22.2894
Breast	GOTERM_BP_DIRECT	GO:0006939~smooth muscle contraction	3	0.00880075	0.0199681	6093, 4638, 4629	195	19	16787	13.5927	1	0.94504	26.8527
Breast	GOTERM_BP_DIRECT	GO:0098779~mitophagy in response to mitochondrial depolarization	6	0.0176015	0.0209036	4638, 8736, 4629, 8110, 55172, 55626	195	136	16787	3.79796	1	0.926055	27.9277
Breast	GOTERM_MF_DIRECT	GO:0005524~ATP binding	27	0.0792068	0.0211064	8224, 1608, 1768, 23195, 8621, 8569, 1662, 4638, 8526, 23093, 1770, 89797, 6041, 4342, 6093, 4651, 146754, 1018, 79877, 140803, 10575, 4629, 1633, 4649, 65220, 4642, 23026	188	1496	16313	1.56606	0.997399	0.417873	24.5657
Breast	GOTERM_CC_DIRECT	GO:0005829~cytosol	50	0.146679	0.021432	127544, 55787, 51594, 7299, 7296, 10193, 23576, 114791, 4633, 8569, 4638, 83988, 25897, 83461, 25843, 4635, 4077, 6041, 246, 55626, 81603, 4342, 6093, 23243, 4651, 6814, 229, 80196, 167227, 4193, 4482, 57591, 1793, 10575, 10627, 23263, 1639, 8802, 9482, 1638, 4629, 1633, 29947, 4649, 65220, 4642, 11080, 998, 23026, 27000	200	3397	18202	1.33956	0.992362	0.556224	24.1778
Breast	GOTERM_MF_DIRECT	GO:0008168~methyltransferase activity	5	0.0146679	0.0237453	29081, 79723, 25840, 339175, 79066	188	95	16313	4.56691	0.998775	0.402952	27.2092
Breast	GOTERM_BP_DIRECT	GO:0006401~RNA catabolic process	3	0.00880075	0.0241557	6037, 8635, 79621	195	21	16787	12.2982	1	0.904124	31.5509
Breast	GOTERM_BP_DIRECT	GO:0016567~protein ubiquitination	10	0.0293358	0.0242631	25879, 4194, 83461, 7844, 80196, 7682, 4193, 9440, 998, 81603	195	359	16787	2.39797	1	0.879935	31.6676
Breast	GOTERM_CC_DIRECT	GO:0031430~M band	3	0.00880075	0.0258794	9172, 8736, 4077	200	23	18202	11.8709	0.997259	0.569493	28.4643
Breast	GOTERM_MF_DIRECT	GO:0004540~ribonuclease activity	3	0.00880075	0.0282389	6037, 8635, 6041	188	23	16313	11.318	0.999662	0.434961	31.5146
Breast	GOTERM_CC_DIRECT	GO:0005763~mitochondrial small ribosomal subunit	3	0.00880075	0.0302541	51023, 64960, 51081	200	25	18202	10.9212	0.999005	0.578542	32.4618
Breast	GOTERM_MF_DIRECT	GO:0015035~protein disulfide oxidoreductase activity	3	0.00880075	0.0305777	9352, 7296, 54431	188	24	16313	10.8464	0.999827	0.438768	33.661
Breast	GOTERM_CC_DIRECT	GO:0000151~ubiquitin ligase complex	5	0.0146679	0.031742	127544, 25897, 54165, 892, 9440	200	109	18202	4.17477	0.999295	0.553545	33.7737
Breast	GOTERM_BP_DIRECT	GO:0030488~tRNA methylation	3	0.00880075	0.0334872	55798, 152992, 339175	195	25	16787	10.3305	1	0.930901	41.0239
Breast	GOTERM_BP_DIRECT	GO:0006936~muscle contraction	5	0.0146679	0.0335384	9172, 10627, 4638, 8736, 4629	195	105	16787	4.09939	1	0.913994	41.0724
Breast	GOTERM_MF_DIRECT	GO:0003785~actin monomer binding	3	0.00880075	0.0354751	4633, 4635, 57591	188	26	16313	10.0121	0.999958	0.447215	37.9558
Breast	GOTERM_BP_DIRECT	GO:0032436~positive regulation of proteasomal ubiquitin-dependent protein catabolic process	4	0.0117343	0.0363928	127544, 25897, 4193, 6613	195	63	16787	5.46585	1	0.898246	43.7135
Breast	GOTERM_CC_DIRECT	GO:0005761~mitochondrial ribosome	3	0.00880075	0.0373182	28998, 54148, 64981	200	28	18202	9.75107	0.999808	0.575026	38.4844
Breast	GOTERM_MF_DIRECT	GO:0017112~Rab guanyl-nucleotide exchange factor activity	3	0.00880075	0.0460953	414918, 160518, 10260	188	30	16313	8.67713	0.999998	0.518798	46.4009
Breast	GOTERM_CC_DIRECT	GO:0005813~centrosome	10	0.0293358	0.0468389	114791, 10575, 25879, 1639, 25897, 60494, 27185, 23093, 64769, 23331	200	429	18202	2.12145	0.999979	0.593212	45.8198
Breast	GOTERM_MF_DIRECT	GO:0031624~ubiquitin conjugating enzyme binding	3	0.00880075	0.0489114	127544, 25897, 54165	188	31	16313	8.39722	0.999999	0.521158	48.4547
Breast	GOTERM_BP_DIRECT	GO:0070588~calcium ion transmembrane transport	5	0.0146679	0.0493054	140803, 160518, 80036, 79054, 7223	195	119	16787	3.61711	1	0.934599	54.3361
Colon	GOTERM_BP_DIRECT	GO:0061036~positive regulation of cartilage development	3	0.0098668	0.0150423	2658, 3491, 7474	200	16	16787	15.7378	1	0.629298	21.8179
Colon	GOTERM_BP_DIRECT	GO:0001894~tissue homeostasis	3	0.0098668	0.023091	58476, 1490, 5025	200	20	16787	12.5902	1	0.702077	31.5711
Colon	GOTERM_MF_DIRECT	GO:0004435~phosphatidylinositol phospholipase C activity	3	0.0098668	0.0434428	23228, 5333, 51196	195	28	16313	8.96319	1	0.738858	46.0928
Colon	GOTERM_BP_DIRECT	GO:0051552~flavone metabolic process	4	0.0131557	3.19682e-05	54575, 54576, 54600, 54658	200	6	16787	55.9567	0.0389886	0.00495879	0.0519008
Colon	GOTERM_BP_DIRECT	GO:0042573~retinoic acid metabolic process	4	0.0131557	0.000542418	54576, 54600, 54658, 54659	200	14	16787	23.9814	0.490819	0.0652677	0.877208
Colon	GOTERM_BP_DIRECT	GO:0017144~drug metabolic process	4	0.0131557	0.00432126	2053, 54576, 124, 54658	200	28	16787	11.9907	0.995426	0.339268	6.79096
Colon	GOTERM_BP_DIRECT	GO:0019933~cAMP-mediated signaling	4	0.0131557	0.010961	115, 112, 1979, 51083	200	39	16787	8.60872	0.999999	0.553589	16.3877
Colon	GOTERM_BP_DIRECT	GO:0043647~inositol phosphate metabolic process	4	0.0131557	0.0191997	23262, 27124, 5333, 51196	200	48	16787	6.99458	1	0.665867	27.0079
Colon	GOTERM_BP_DIRECT	GO:0007173~epidermal growth factor receptor signaling pathway	4	0.0131557	0.0287363	2549, 51196, 7039, 6997	200	56	16787	5.99536	1	0.739042	37.7175
Colon	GOTERM_CC_DIRECT	GO:0005903~brush border	4	0.0131557	0.0310497	79849, 85477, 54825, 51474	205	61	18202	5.82231	0.999118	0.904116	33.1277
Colon	GOTERM_BP_DIRECT	GO:0045669~positive regulation of osteoblast differentiation	4	0.0131557	0.0387859	54857, 1051, 2658, 3491	200	63	16787	5.32921	1	0.795549	47.3966
Colon	GOTERM_BP_DIRECT	GO:0008202~steroid metabolic process	5	0.0164447	0.00150779	54576, 27284, 6817, 54658, 1551	200	42	16787	9.99226	0.846968	0.15688	2.42059
Colon	GOTERM_BP_DIRECT	GO:0060548~negative regulation of cell death	5	0.0164447	0.00463619	3491, 9525, 1490, 9682, 4916	200	57	16787	7.36272	0.996914	0.338283	7.26858
Colon	GOTERM_BP_DIRECT	GO:0071260~cellular response to mechanical stimulus	5	0.0164447	0.0184158	355, 3596, 4099, 3759, 3761	200	85	16787	4.93735	1	0.685302	26.0547
Colon	GOTERM_BP_DIRECT	GO:0016311~dephosphorylation	5	0.0164447	0.0191401	2053, 23262, 58478, 5209, 5208	200	86	16787	4.87994	1	0.681718	26.9358
Colon	GOTERM_MF_DIRECT	GO:0008144~drug binding	5	0.0164447	0.019332	1119, 54576, 2342, 5025, 5467	195	86	16313	4.86374	0.999534	0.535682	23.7829
Colon	GOTERM_BP_DIRECT	GO:0042060~wound healing	5	0.0164447	0.0230249	2342, 54566, 7039, 5467, 7474	200	91	16787	4.61181	1	0.716319	31.4958
Colon	GOTERM_BP_DIRECT	GO:0000187~activation of MAPK activity	5	0.0164447	0.0373919	51196, 7039, 6997, 7474, 4916	200	106	16787	3.9592	1	0.794076	46.1439
Colon	GOTERM_BP_DIRECT	GO:0009813~flavonoid biosynthetic process	6	0.0197336	2.98644e-06	54575, 54578, 54579, 54657, 54658, 54659	200	20	16787	25.1805	0.00370825	0.000530594	0.00484961
Colon	GOTERM_MF_DIRECT	GO:0016758~transferase activity, transferring hexosyl groups	6	0.0197336	2.52815e-05	54576, 54578, 54600, 54657, 54658, 54659	195	30	16313	16.7313	0.00988655	0.00330644	0.0351664
Colon	GOTERM_BP_DIRECT	GO:0016042~lipid catabolic process	6	0.0197336	0.00275227	23228, 5333, 51196, 5337, 11145, 5538	200	81	16787	6.21741	0.967566	0.248521	4.37693
Colon	GOTERM_BP_DIRECT	GO:0009636~response to toxic substance	6	0.0197336	0.00521282	140803, 2053, 1119, 355, 79849, 2353	200	94	16787	5.35755	0.998499	0.351729	8.13711
Colon	GOTERM_BP_DIRECT	GO:2001030~negative regulation of cellular glucuronidation	7	0.0230225	7.06611e-11	54575, 54576, 54578, 54600, 54657, 54658, 54659	200	8	16787	73.4431	8.79023e-08	4.39512e-08	1.14747e-07
Colon	GOTERM_BP_DIRECT	GO:1904224~negative regulation of glucuronosyltransferase activity	7	0.0230225	7.06611e-11	54575, 54576, 54578, 54600, 54657, 54658, 54659	200	8	16787	73.4431	8.79023e-08	4.39512e-08	1.14747e-07
Colon	GOTERM_BP_DIRECT	GO:0045922~negative regulation of fatty acid metabolic process	7	0.0230225	2.09894e-10	54575, 54576, 54578, 54600, 54657, 54658, 54659	200	9	16787	65.2828	2.61108e-07	8.7036e-08	3.40849e-07
Colon	GOTERM_BP_DIRECT	GO:0052695~cellular glucuronidation	7	0.0230225	1.86705e-08	54575, 54576, 54578, 54600, 54657, 54658, 54659	200	16	16787	36.7216	2.32258e-05	4.6452e-06	3.03192e-05
Colon	GOTERM_MF_DIRECT	GO:0001972~retinoic acid binding	7	0.0230225	2.23342e-07	54575, 54576, 54578, 54600, 54657, 54658, 54659	195	23	16313	25.4606	8.77696e-05	4.38858e-05	0.000310718
Colon	GOTERM_BP_DIRECT	GO:0006629~lipid metabolic process	7	0.0230225	0.0114431	54857, 1119, 23228, 3155, 27163, 5467, 11343	200	158	16787	3.71864	0.999999	0.548602	17.0471
Colon	GOTERM_MF_DIRECT	GO:0008083~growth factor activity	7	0.0230225	0.0129254	2658, 7039, 2919, 1490, 3565, 6997, 6998	195	162	16313	3.61478	0.993981	0.472233	16.5559
Colon	GOTERM_BP_DIRECT	GO:0052697~xenobiotic glucuronidation	8	0.0263115	1.04453e-12	54575, 54576, 54578, 54600, 54579, 54657, 54658, 54659	200	9	16787	74.6089	1.29936e-09	1.29936e-09	1.69618e-09
Colon	GOTERM_BP_DIRECT	GO:0052696~flavonoid glucuronidation	8	0.0263115	4.34212e-09	54575, 54576, 54578, 54600, 54579, 54657, 54658, 54659	200	22	16787	30.5218	5.40159e-06	1.3504e-06	7.05123e-06
Colon	GOTERM_MF_DIRECT	GO:0015020~glucuronosyltransferase activity	8	0.0263115	3.77556e-08	54575, 54576, 54578, 54600, 54579, 54657, 54658, 54659	195	29	16313	23.0776	1.48378e-05	1.48378e-05	5.25264e-05
Colon	GOTERM_BP_DIRECT	GO:0006805~xenobiotic metabolic process	8	0.0263115	3.83944e-05	8824, 2053, 27284, 10, 54578, 54600, 6817, 1551	200	78	16787	8.60872	0.0466408	0.005293	0.0623309
Colon	GOTERM_MF_DIRECT	GO:0004871~signal transducer activity	8	0.0263115	0.0111708	1119, 355, 23228, 2549, 5333, 51196, 684, 2767	195	204	16313	3.28064	0.987903	0.467775	14.4685
Colon	GOTERM_BP_DIRECT	GO:0010628~positive regulation of gene expression	8	0.0263115	0.0338283	2053, 4593, 54566, 7421, 1490, 9682, 5467, 4916	200	257	16787	2.61276	1	0.783238	42.8133
Colon	GOTERM_MF_DIRECT	GO:0003824~catalytic activity	9	0.0296004	0.00158266	2053, 5209, 5337, 5208, 2954, 8801, 586, 549, 80221	195	183	16313	4.11425	0.463387	0.098546	2.17947
Colon	GOTERM_CC_DIRECT	GO:0005759~mitochondrial matrix	9	0.0296004	0.0317613	275, 54704, 3419, 4705, 8801, 3158, 3155, 549, 80221	205	327	18202	2.44377	0.999252	0.834606	33.7515
Colon	GOTERM_MF_DIRECT	GO:0000287~magnesium ion binding	10	0.0328893	0.00087443	2053, 2669, 54704, 58478, 3419, 55149, 3155, 1326, 27330, 51567	195	208	16313	4.02194	0.29093	0.0823602	1.20968
Colon	GOTERM_MF_DIRECT	GO:0019899~enzyme binding	10	0.0328893	0.0177359	54575, 54576, 6886, 54578, 51196, 8535, 54600, 54657, 54658, 54659	195	331	16313	2.52738	0.999117	0.542243	22.0388
Colon	GOTERM_CC_DIRECT	GO:0043025~neuronal cell body	10	0.0328893	0.019897	355, 5792, 8507, 2741, 5372, 3759, 5538, 5025, 3761, 51083	205	358	18202	2.48017	0.988687	0.893636	22.6159
Colon	GOTERM_BP_DIRECT	GO:0042493~response to drug	10	0.0328893	0.0246638	4825, 355, 7039, 4705, 3158, 3565, 2353, 54658, 54677, 51083	200	352	16787	2.38452	1	0.697254	33.3383
Colon	GOTERM_MF_DIRECT	GO:0005102~receptor binding	10	0.0328893	0.025455	2053, 2919, 4099, 81693, 3155, 8743, 5025, 6997, 196743, 54677	195	353	16313	2.36987	0.99996	0.570204	30.143
Colon	GOTERM_BP_DIRECT	GO:0006954~inflammatory response	12	0.0394672	0.00611126	2053, 1051, 355, 3596, 4225, 4779, 2919, 414062, 2353, 3588, 11343, 51083	200	383	16787	2.62982	0.999512	0.379114	9.47517
Colon	GOTERM_MF_DIRECT	GO:0046982~protein heterodimerization activity	12	0.0394672	0.0235116	54575, 54576, 1051, 6886, 54578, 8801, 54600, 2353, 54657, 5467, 54658, 54659	195	465	16313	2.15888	0.999913	0.572601	28.1798
Colon	GOTERM_CC_DIRECT	GO:0043231~intracellular membrane-bounded organelle	12	0.0394672	0.0485335	29952, 55776, 100526783, 56648, 55149, 10239, 54812, 1490, 2741, 221960, 54579, 54677	205	555	18202	1.91979	0.999985	0.795035	46.9893
Colon	GOTERM_BP_DIRECT	GO:0008152~metabolic process	15	0.049334	2.18672e-08	2053, 54575, 54576, 54578, 54600, 54579, 80221, 10, 64064, 8801, 549, 586, 54657, 54658, 54659	200	175	16787	7.19443	2.72025e-05	4.5338e-06	3.55105e-05
Colon	GOTERM_MF_DIRECT	GO:0042803~protein homodimerization activity	20	0.0657787	0.00116728	54575, 1119, 2053, 54576, 54578, 9525, 55149, 684, 23171, 54600, 5025, 10015, 1051, 8800, 2954, 3155, 54657, 54658, 11343, 54659	195	731	16313	2.28882	0.368089	0.0877138	1.61176
Colon	GOTERM_CC_DIRECT	GO:0005615~extracellular space	28	0.0920901	0.0026872	4225, 2919, 8743, 5538, 7474, 51083, 10924, 3960, 414062, 387695, 1368, 284297, 2658, 3596, 6170, 7039, 23491, 6997, 163175, 1907, 2794, 6691, 8824, 355, 3950, 81693, 1490, 3565	205	1361	18202	1.82669	0.451217	0.451217	3.37446
Colon	GOTERM_CC_DIRECT	GO:0070062~extracellular exosome	42	0.138135	0.0408655	2053, 29952, 54578, 5333, 6635, 684, 27069, 2767, 23171, 27163, 8743, 5538, 5025, 7474, 10924, 10015, 4825, 4256, 25840, 23446, 1368, 5151, 9377, 2658, 9525, 58478, 5792, 23491, 54600, 26251, 1965, 8824, 355, 51479, 81693, 11240, 85477, 23607, 26355, 54825, 6575, 3588	205	2799	18202	1.33233	0.999909	0.78791	41.2735
Colon	GOTERM_CC_DIRECT	GO:0005829~cytosol	50	0.164447	0.0326239	2053, 29952, 5333, 79849, 23171, 5372, 5538, 27330, 2342, 10921, 2954, 3960, 54812, 4076, 23303, 9636, 8870, 124, 9060, 1326, 23262, 51479, 27124, 56648, 11240, 1490, 11145, 586, 6635, 10015, 55620, 27284, 51196, 5209, 5208, 11343, 1119, 5151, 6170, 9525, 58478, 58476, 1965, 6817, 5996, 10, 355, 2549, 2353, 50807	205	3397	18202	1.30689	0.999387	0.7722	34.5005
Gastric	GOTERM_CC_DIRECT	GO:0005834~heterotrimeric G-protein complex	12	0.0374181	3.35265e-14	2790, 346562, 2780, 2792, 2769, 2768, 10672, 2779, 94235, 9630, 2786, 2785	201	33	18202	32.9299	7.00751e-12	7.00751e-12	4.23328e-11
Gastric	GOTERM_MF_DIRECT	GO:0004871~signal transducer activity	19	0.0592454	1.25159e-11	23236, 2769, 2768, 10672, 2776, 2767, 2779, 59345, 2784, 2783, 2786, 51026, 2785, 2790, 346562, 2780, 2792, 94235, 9630	182	204	16313	8.34807	3.56706e-09	3.56706e-09	1.65943e-08
Gastric	GOTERM_MF_DIRECT	GO:0031683~G-protein beta/gamma-subunit complex binding	9	0.0280636	2.21143e-11	346562, 2780, 2769, 2768, 10672, 2767, 2776, 2779, 9630	182	20	16313	40.3343	6.30258e-09	3.15129e-09	2.93202e-08
Gastric	GOTERM_MF_DIRECT	GO:0003924~GTPase activity	19	0.0592454	1.06653e-10	54552, 2935, 2769, 2768, 10672, 2767, 2776, 2779, 2784, 2783, 2785, 2794, 2790, 346562, 2780, 2792, 11321, 94235, 9630	182	232	16313	7.34054	3.03961e-08	1.0132e-08	1.41405e-07
Gastric	GOTERM_BP_DIRECT	GO:0007186~G-protein coupled receptor signaling pathway	33	0.1029	2.77087e-09	84636, 2769, 2768, 2767, 122876, 2784, 2911, 64582, 2783, 2786, 2785, 2790, 2838, 2792, 160897, 29933, 94235, 114814, 54584, 11245, 2776, 2779, 2798, 285601, 2780, 2825, 23432, 54328, 2842, 2840, 11318, 165829, 4935	184	899	16787	3.34896	2.30536e-06	2.30536e-06	4.27521e-06
Gastric	GOTERM_BP_DIRECT	GO:0030168~platelet activation	12	0.0374181	5.56898e-08	5290, 2812, 51206, 10630, 2769, 2768, 10672, 5170, 2767, 2776, 9630, 2814	184	116	16787	9.43797	4.63328e-05	2.31667e-05	8.59244e-05
Gastric	GOTERM_MF_DIRECT	GO:0008066~glutamate receptor activity	6	0.0187091	6.96478e-08	2915, 2912, 2913, 2918, 2916, 2911	182	11	16313	48.8901	1.98494e-05	4.9624e-06	9.23422e-05
Gastric	GOTERM_MF_DIRECT	GO:0019001~guanyl nucleotide binding	5	0.0155909	1.76887e-06	2769, 2768, 2767, 2776, 2779	182	9	16313	49.7955	0.000504001	0.00010082	0.00234522
Gastric	GOTERM_BP_DIRECT	GO:0006661~phosphatidylinositol biosynthetic process	8	0.0249454	3.06789e-06	5290, 8396, 8503, 30849, 5289, 55361, 200576, 5297	184	58	16787	12.584	0.00254924	0.000850469	0.00473338
Gastric	GOTERM_BP_DIRECT	GO:0071377~cellular response to glucagon stimulus	7	0.0218273	4.3617e-06	2790, 59345, 94235, 2784, 2783, 2786, 2785	184	40	16787	15.9659	0.00362236	0.000906824	0.0067295
Gastric	GOTERM_BP_DIRECT	GO:0051966~regulation of synaptic transmission, glutamatergic	6	0.0187091	5.23634e-06	2915, 2912, 2913, 2918, 2916, 2911	184	24	16787	22.8084	0.00434717	0.00087095	0.00807891
Gastric	GOTERM_BP_DIRECT	GO:0006506~GPI anchor biosynthetic process	6	0.0187091	7.96181e-06	84720, 54872, 84992, 9488, 54965, 5279	184	26	16787	21.0539	0.00660236	0.00110343	0.0122837
Gastric	GOTERM_BP_DIRECT	GO:0016254~preassembly of GPI anchor in ER membrane	5	0.0155909	1.69823e-05	54872, 93183, 9488, 54965, 5279	184	15	16787	30.4112	0.01403	0.00201645	0.026199
Gastric	GOTERM_MF_DIRECT	GO:0004430~1-phosphatidylinositol 4-kinase activity	4	0.0124727	2.62186e-05	375133, 728233, 55361, 5297	182	6	16313	59.7546	0.00744455	0.00124463	0.0347562
Gastric	GOTERM_BP_DIRECT	GO:0007196~adenylate cyclase-inhibiting G-protein coupled glutamate receptor signaling pathway	4	0.0124727	4.31925e-05	2912, 2913, 2918, 2916	184	7	16787	52.1335	0.0352989	0.00448205	0.0666215
Gastric	GOTERM_BP_DIRECT	GO:0046854~phosphatidylinositol phosphorylation	8	0.0249454	7.51188e-05	5290, 8396, 375133, 728233, 5289, 55361, 200576, 5297	184	94	16787	7.76457	0.0605881	0.00692052	0.115839
Gastric	GOTERM_MF_DIRECT	GO:0005525~GTP binding	15	0.0467727	9.74138e-05	54552, 2935, 2769, 2768, 10672, 2776, 2767, 2779, 2746, 2794, 346562, 2780, 51184, 11321, 9630	182	383	16313	3.51039	0.0273824	0.00395847	0.129079
Gastric	GOTERM_BP_DIRECT	GO:0060158~phospholipase C-activating dopamine receptor signaling pathway	4	0.0124727	0.000144553	2769, 2767, 2776, 9630	184	10	16787	36.4935	0.113325	0.0119556	0.2228
Gastric	GOTERM_BP_DIRECT	GO:0006457~protein folding	10	0.0311818	0.000168072	346562, 2780, 10130, 134266, 59345, 80273, 2779, 2784, 2783, 81572	184	181	16787	5.04054	0.13051	0.012633	0.259007
Gastric	GOTERM_MF_DIRECT	GO:0004968~gonadotropin-releasing hormone receptor activity	3	0.00935454	0.000364621	114814, 54328, 2798	182	3	16313	89.6319	0.0987171	0.012908	0.482353
Gastric	GOTERM_CC_DIRECT	GO:0005886~plasma membrane	67	0.208918	0.000399348	2915, 2812, 2912, 10130, 2913, 2918, 84636, 2916, 59345, 2817, 2911, 64582, 2814, 50487, 728233, 5586, 8502, 94235, 146395, 114814, 8396, 11245, 5173, 2262, 5170, 57120, 90102, 9780, 346562, 375133, 84992, 54328, 2840, 4935, 51206, 2769, 2768, 2932, 10672, 2767, 2765, 221914, 2784, 2783, 2786, 2785, 151056, 2790, 2838, 2792, 10630, 22925, 29933, 9630, 23244, 64083, 79834, 2776, 2779, 285601, 2798…	201	4095	18202	1.48164	0.0800909	0.0408811	0.502979
Gastric	GOTERM_BP_DIRECT	GO:0050982~detection of mechanical stimulus	4	0.0124727	0.000424597	114780, 10343, 27039, 168507	184	14	16787	26.0668	0.297661	0.0290157	0.653112
Gastric	GOTERM_CC_DIRECT	GO:0042734~presynaptic membrane	6	0.0187091	0.000509614	8301, 2912, 2913, 2918, 2916, 55361	201	60	18202	9.05572	0.101058	0.034889	0.641448
Gastric	GOTERM_BP_DIRECT	GO:0048015~phosphatidylinositol-mediated signaling	7	0.0218273	0.0011245	5290, 375133, 728233, 5289, 5170, 4935, 5297	184	107	16787	5.96856	0.607851	0.0694772	1.721
Gastric	GOTERM_CC_DIRECT	GO:0005794~Golgi apparatus	21	0.0654818	0.00142886	55889, 100132979, 9570, 64083, 283768, 57720, 9088, 653643, 55361, 2802, 729786, 57120, 100132565, 8301, 79158, 26003, 653641, 9527, 64689, 4935, 342096	201	867	18202	2.19343	0.258326	0.0719886	1.78892
Gastric	GOTERM_BP_DIRECT	GO:0016042~lipid catabolic process	6	0.0187091	0.00191287	151056, 196463, 30814, 23236, 50487, 64600	184	81	16787	6.75805	0.796692	0.107553	2.91101
Gastric	GOTERM_BP_DIRECT	GO:0036092~phosphatidylinositol-3-phosphate biosynthetic process	5	0.0155909	0.00197485	5290, 8503, 30849, 5289, 200576	184	49	16787	9.30956	0.80693	0.103849	3.00399
Gastric	GOTERM_CC_DIRECT	GO:0043202~lysosomal lumen	6	0.0187091	0.0024543	196463, 2760, 2262, 2817, 2799, 221914	201	85	18202	6.39227	0.40165	0.0976167	3.05456
Gastric	GOTERM_MF_DIRECT	GO:0004930~G-protein coupled receptor activity	18	0.0561272	0.00249254	2915, 2912, 2913, 11245, 2918, 2916, 285601, 2911, 64582, 23432, 2825, 2838, 54328, 29933, 2842, 2840, 11318, 4935	182	713	16313	2.2628	0.508975	0.0759868	3.2547
Gastric	GOTERM_BP_DIRECT	GO:0006027~glycosaminoglycan catabolic process	4	0.0124727	0.00275493	2262, 2817, 2799, 221914	184	26	16787	14.036	0.899265	0.133639	4.16716
Gastric	GOTERM_BP_DIRECT	GO:0036151~phosphatidylcholine acyl-chain remodeling	4	0.0124727	0.00307466	151056, 30814, 50487, 64600	184	27	16787	13.5161	0.922854	0.139902	4.64013
Gastric	GOTERM_BP_DIRECT	GO:0007216~G-protein coupled glutamate receptor signaling pathway	3	0.00935454	0.00316957	2915, 2916, 2911	184	8	16787	34.2126	0.928729	0.136479	4.78011
Gastric	GOTERM_MF_DIRECT	GO:0001664~G-protein coupled receptor binding	5	0.0155909	0.00321746	346562, 2780, 2769, 2779, 9630	182	55	16313	8.14835	0.600864	0.0877539	4.18274
Gastric	GOTERM_BP_DIRECT	GO:0030203~glycosaminoglycan metabolic process	4	0.0124727	0.00378018	2262, 2817, 2799, 221914	184	29	16787	12.584	0.957194	0.152823	5.67607
Gastric	GOTERM_BP_DIRECT	GO:0097211~cellular response to gonadotropin-releasing hormone	3	0.00935454	0.00404602	114814, 54328, 2798	184	9	16787	30.4112	0.965717	0.1552	6.06369
Gastric	GOTERM_BP_DIRECT	GO:0007603~phototransduction, visible light	3	0.00935454	0.00404602	2767, 2776, 2779	184	9	16787	30.4112	0.965717	0.1552	6.06369
Gastric	GOTERM_MF_DIRECT	GO:0004623~phospholipase A2 activity	4	0.0124727	0.00480575	151056, 30814, 50487, 64600	182	31	16313	11.5654	0.746639	0.117338	6.18735
Gastric	GOTERM_MF_DIRECT	GO:0016301~kinase activity	9	0.0280636	0.00599988	5290, 8503, 9088, 5289, 2932, 5586, 5170, 5313, 5297	182	244	16313	3.30609	0.820057	0.133182	7.66887
Gastric	GOTERM_CC_DIRECT	GO:0044297~cell body	5	0.0155909	0.00666058	9446, 2776, 2784, 2783, 2785	201	68	18202	6.65862	0.752593	0.207677	8.09054
Gastric	GOTERM_MF_DIRECT	GO:0005262~calcium channel activity	5	0.0155909	0.00723543	114780, 10343, 2823, 27039, 168507	182	69	16313	6.49506	0.873763	0.147174	9.17897
Gastric	GOTERM_BP_DIRECT	GO:0007188~adenylate cyclase-modulating G-protein coupled receptor signaling pathway	4	0.0124727	0.00754273	346562, 2780, 2768, 2779	184	37	16787	9.8631	0.998162	0.259159	11.0254
Gastric	GOTERM_CC_DIRECT	GO:0005942~phosphatidylinositol 3-kinase complex	3	0.00935454	0.0100221	5290, 8503, 5289	201	14	18202	19.4051	0.878177	0.25973	11.9407
Gastric	GOTERM_BP_DIRECT	GO:0007213~G-protein coupled acetylcholine receptor signaling pathway	3	0.00935454	0.011305	23236, 2767, 2776	184	15	16787	18.2467	0.999922	0.349471	16.0895
Gastric	GOTERM_MF_DIRECT	GO:0070063~RNA polymerase binding	3	0.00935454	0.0116913	57661, 83445, 5586	182	15	16313	17.9264	0.964973	0.212903	14.4374
Gastric	GOTERM_MF_DIRECT	GO:0016303~1-phosphatidylinositol-3-kinase activity	4	0.0124727	0.0119756	5290, 8503, 30849, 5289	182	43	16313	8.33785	0.967731	0.2046	14.7632
Gastric	GOTERM_BP_DIRECT	GO:0036148~phosphatidylglycerol acyl-chain remodeling	3	0.00935454	0.0161245	30814, 50487, 64600	184	18	16787	15.2056	0.999999	0.444585	22.1833
Gastric	GOTERM_BP_DIRECT	GO:0050908~detection of light stimulus involved in visual perception	3	0.00935454	0.0161245	2780, 2916, 2779	184	18	16787	15.2056	0.999999	0.444585	22.1833
Gastric	GOTERM_MF_DIRECT	GO:0043395~heparan sulfate proteoglycan binding	3	0.00935454	0.0166692	2262, 2817, 221914	182	18	16313	14.9386	0.991694	0.258755	19.9782
Gastric	GOTERM_BP_DIRECT	GO:0007268~chemical synaptic transmission	8	0.0249454	0.0168895	2915, 2825, 2912, 2913, 5173, 11245, 2916, 2911	184	242	16787	3.01599	0.999999	0.445951	23.1116
Gastric	GOTERM_CC_DIRECT	GO:0001750~photoreceptor outer segment	4	0.0124727	0.0204744	2780, 2767, 2776, 2779	201	53	18202	6.83451	0.986747	0.417511	22.984
Gastric	GOTERM_BP_DIRECT	GO:0032465~regulation of cytokinesis	3	0.00935454	0.0236628	5300, 30849, 5289	184	22	16787	12.441	1	0.535276	30.891
Gastric	GOTERM_BP_DIRECT	GO:0036152~phosphatidylethanolamine acyl-chain remodeling	3	0.00935454	0.0278746	30814, 50487, 64600	184	24	16787	11.4042	1	0.58153	35.3504
Gastric	GOTERM_BP_DIRECT	GO:0001523~retinoid metabolic process	4	0.0124727	0.0289139	151056, 2262, 2817, 221914	184	61	16787	5.98254	1	0.58181	36.4086
Gastric	GOTERM_BP_DIRECT	GO:0006629~lipid metabolic process	6	0.0187091	0.0295288	151056, 56261, 23659, 23760, 5326, 5306	184	158	16787	3.46457	1	0.576809	37.0271
Gastric	GOTERM_BP_DIRECT	GO:0050482~arachidonic acid secretion	3	0.00935454	0.0300849	30814, 50487, 64600	184	25	16787	10.948	1	0.57137	37.5815
Gastric	GOTERM_CC_DIRECT	GO:0005765~lysosomal membrane	8	0.0249454	0.0319494	2767, 2776, 59345, 55361, 2783, 2822, 4935, 57120	201	274	18202	2.64401	0.998871	0.529541	33.6298
Gastric	GOTERM_BP_DIRECT	GO:0006891~intra-Golgi vesicle-mediated transport	3	0.00935454	0.0347054	9570, 9527, 2802	184	27	16787	10.1371	1	0.612483	42.015
Gastric	GOTERM_MF_DIRECT	GO:0005246~calcium channel regulator activity	3	0.00935454	0.0383187	2912, 2913, 2783	182	28	16313	9.60341	0.999985	0.443497	40.4311
Gastric	GOTERM_CC_DIRECT	GO:0030425~dendrite	9	0.0280636	0.0385644	2912, 5173, 2916, 2776, 55361, 2784, 2911, 2785, 57120	201	347	18202	2.34875	0.999731	0.526322	39.1333
Gastric	GOTERM_BP_DIRECT	GO:0070588~calcium ion transmembrane transport	5	0.0155909	0.0412962	114780, 10343, 2823, 27039, 168507	184	119	16787	3.83335	1	0.665962	47.8316
Head and Neck	GOTERM_CC_DIRECT	GO:0005887~integral component of plasma membrane	53	0.150278	1.75547e-13	10818, 2149, 10246, 6518, 56301, 23657, 6513, 65012, 2208, 9002, 6566, 2151, 6564, 6561, 9356, 6509, 2321, 10864, 11182, 10861, 2324, 2264, 4891, 6511, 9057, 353189, 2566, 10165, 9962, 9016, 2562, 2358, 6536, 6540, 8811, 3177, 6580, 6542, 6541, 6583, 6584, 8140, 2523, 159963, 28234, 9187, 28232, 6530, 8273, 6533, 6532, 6571, 6573	219	1417	18202	3.10872	3.51053e-11	3.51053e-11	2.20002e-10
Head and Neck	GOTERM_MF_DIRECT	GO:0015171~amino acid transmembrane transporter activity	10	0.0283543	8.60234e-09	6511, 9057, 6509, 6533, 6542, 6541, 81893, 8140, 56301, 23657	215	47	16313	16.1435	3.7076e-06	3.7076e-06	1.21289e-05
Head and Neck	GOTERM_BP_DIRECT	GO:0006810~transport	20	0.0567086	8.31881e-08	2562, 253512, 9908, 6557, 6536, 9057, 9187, 6530, 6542, 6533, 10478, 6541, 10146, 81894, 2566, 6564, 8140, 10165, 10166, 9016	210	350	16787	4.56789	0.000110384	0.000110384	0.000136171
Head and Neck	GOTERM_BP_DIRECT	GO:0006865~amino acid transport	8	0.0226835	1.69603e-07	9057, 6509, 6533, 6542, 6541, 8140, 56301, 23657	210	34	16787	18.809	0.000225038	0.000112526	0.000277624
Head and Neck	GOTERM_MF_DIRECT	GO:0015293~symporter activity	8	0.0226835	4.2996e-06	6511, 57084, 6509, 9187, 159963, 6583, 6566, 6584	215	51	16313	11.9019	0.00185141	0.000926136	0.00606205
Head and Neck	GOTERM_BP_DIRECT	GO:0055085~transmembrane transport	14	0.039696	1.25753e-05	151295, 159963, 10246, 6557, 10864, 6540, 9187, 6530, 8273, 6532, 10478, 29957, 6571, 6561	210	245	16787	4.56789	0.0165491	0.00554707	0.0205826
Head and Neck	GOTERM_MF_DIRECT	GO:0005328~neurotransmitter:sodium symporter activity	5	0.0141772	7.62711e-05	6540, 6530, 6533, 6532, 6536	215	18	16313	21.0762	0.0323396	0.0108982	0.107485
Head and Neck	GOTERM_MF_DIRECT	GO:0015297~antiporter activity	5	0.0141772	0.000144641	9057, 6542, 6541, 8140, 56301	215	21	16313	18.0653	0.0604411	0.0154654	0.203744
Head and Neck	GOTERM_MF_DIRECT	GO:0015347~sodium-independent organic anion transmembrane transporter activity	5	0.0141772	0.000144641	28234, 9356, 353189, 28232, 10864	215	21	16313	18.0653	0.0604411	0.0154654	0.203744
Head and Neck	GOTERM_CC_DIRECT	GO:0005886~plasma membrane	73	0.206987	0.000217892	10818, 2210, 2149, 6557, 6518, 56301, 23657, 6513, 8321, 9103, 2209, 2208, 9002, 6566, 6614, 2151, 6564, 6561, 2153, 6509, 9356, 2571, 201163, 2321, 10864, 11182, 10861, 2324, 2264, 8935, 9869, 4891, 6511, 9057, 353189, 2161, 10146, 2160, 2566, 2212, 9962, 2562, 6469, 2130, 2358, 6536, 2266, 6540, 23196, 8811, 3177, 6580, 6542, 2596, 6541, 6583, 6584, 8140, 6477, 7855, 55770, 5054, 28234, 9187, 2…	219	4095	18202	1.48164	0.042647	0.0215558	0.272762
Head and Neck	GOTERM_BP_DIRECT	GO:0006811~ion transport	9	0.0255189	0.000223781	2562, 6511, 57084, 28234, 9187, 6557, 81894, 10861, 6564	210	130	16787	5.53418	0.256949	0.0715583	0.365679
Head and Neck	GOTERM_MF_DIRECT	GO:0016303~1-phosphatidylinositol-3-kinase activity	6	0.0170126	0.000237874	26281, 10818, 8817, 2253, 2251, 2264	215	43	16313	10.5871	0.0974543	0.0202984	0.334869
Head and Neck	GOTERM_BP_DIRECT	GO:0036092~phosphatidylinositol-3-phosphate biosynthetic process	6	0.0170126	0.000348349	26281, 10818, 8817, 2253, 2251, 2264	210	49	16787	9.78834	0.370192	0.0883216	0.56869
Head and Neck	GOTERM_BP_DIRECT	GO:0008284~positive regulation of cell proliferation	17	0.0482023	0.000353873	26281, 6469, 2168, 2149, 11116, 2321, 2253, 2305, 2324, 2251, 2264, 6504, 8817, 90480, 51343, 2113, 11082	210	481	16787	2.82525	0.374793	0.0752934	0.577683
Head and Neck	GOTERM_MF_DIRECT	GO:0005215~transporter activity	11	0.0311897	0.000354492	4891, 28234, 2168, 151295, 28232, 159963, 6557, 10478, 6561, 10165, 2172	215	203	16313	4.11142	0.14171	0.0251473	0.498658
Head and Neck	GOTERM_MF_DIRECT	GO:0019864~IgG binding	4	0.0113417	0.00044876	2210, 2209, 9103, 2212	215	12	16313	25.2915	0.175896	0.0272586	0.630873
Head and Neck	GOTERM_BP_DIRECT	GO:0006814~sodium ion transport	7	0.019848	0.00048422	57084, 159963, 6557, 10246, 6583, 6584, 6561	210	80	16787	6.99458	0.474137	0.0877275	0.789678
Head and Neck	GOTERM_CC_DIRECT	GO:0016323~basolateral plasma membrane	10	0.0283543	0.000485814	28234, 9057, 9356, 3177, 6580, 353189, 10864, 6573, 9962, 6513	219	190	18202	4.37443	0.0926131	0.0318763	0.607214
Head and Neck	GOTERM_BP_DIRECT	GO:0089711~L-glutamate transmembrane transport	4	0.0113417	0.000496188	6511, 57084, 23657, 10165	210	13	16787	24.5963	0.482427	0.0790279	0.809121
Head and Neck	GOTERM_CC_DIRECT	GO:0000176~nuclear exosome (RNase complex)	4	0.0113417	0.000693196	5393, 5394, 51013, 23404	219	15	18202	22.1638	0.1295	0.0340777	0.865385
Head and Neck	GOTERM_MF_DIRECT	GO:0004532~exoribonuclease activity	4	0.0113417	0.000728238	5393, 5394, 51013, 23404	215	14	16313	21.6784	0.26947	0.0384879	1.0219
Head and Neck	GOTERM_BP_DIRECT	GO:0006839~mitochondrial transport	4	0.0113417	0.000775011	253512, 10478, 29957, 9016	210	15	16787	21.3168	0.642578	0.108023	1.26109
Head and Neck	GOTERM_MF_DIRECT	GO:0005070~SH3/SH2 adaptor activity	6	0.0170126	0.000822347	6452, 10044, 10045, 8935, 4068, 6503	215	56	16313	8.1294	0.29853	0.0386315	1.15324
Head and Neck	GOTERM_CC_DIRECT	GO:0000178~exosome (RNase complex)	4	0.0113417	0.000845656	5393, 5394, 51013, 23404	219	16	18202	20.7785	0.155662	0.0332744	1.05479
Head and Neck	GOTERM_CC_DIRECT	GO:0016324~apical plasma membrane	12	0.0340252	0.00104012	4891, 159963, 6557, 6583, 6518, 6584, 23094, 8140, 6573, 2151, 9962, 6513	219	301	18202	3.31352	0.187901	0.0340941	1.2959
Head and Neck	GOTERM_BP_DIRECT	GO:0009967~positive regulation of signal transduction	6	0.0170126	0.00111553	6452, 10044, 10045, 8935, 4068, 6503	210	63	16787	7.61315	0.772621	0.137667	1.81045
Head and Neck	GOTERM_MF_DIRECT	GO:0046934~phosphatidylinositol-4,5-bisphosphate 3-kinase activity	6	0.0170126	0.00130744	26281, 10818, 8817, 2253, 2251, 2264	215	62	16313	7.34269	0.431	0.0548271	1.82772
Head and Neck	GOTERM_BP_DIRECT	GO:0045944~positive regulation of transcription from RNA polymerase II promoter	25	0.0708858	0.00132423	6469, 3607, 9457, 6598, 10272, 2627, 4990, 2626, 51083, 8811, 8325, 6474, 2103, 2553, 7855, 2551, 201163, 2637, 2305, 5054, 5393, 2113, 2116, 55079, 4087	210	988	16787	2.02273	0.827683	0.147734	2.14572
Head and Neck	GOTERM_BP_DIRECT	GO:0015697~quaternary ammonium group transport	3	0.00850629	0.00150503	6580, 6583, 6584	210	5	16787	47.9629	0.864485	0.153425	2.43529
Head and Neck	GOTERM_BP_DIRECT	GO:0006520~cellular amino acid metabolic process	5	0.0141772	0.0016484	9057, 6533, 6542, 8140, 10166	210	41	16787	9.74855	0.887997	0.154986	2.66435
Head and Neck	GOTERM_MF_DIRECT	GO:0015057~thrombin receptor activity	3	0.00850629	0.00166888	2149, 9002, 2151	215	5	16313	45.5247	0.513194	0.0633489	2.32749
Head and Neck	GOTERM_MF_DIRECT	GO:0015651~quaternary ammonium group transmembrane transporter activity	3	0.00850629	0.00166888	6580, 6583, 6584	215	5	16313	45.5247	0.513194	0.0633489	2.32749
Head and Neck	GOTERM_MF_DIRECT	GO:0034979~NAD-dependent protein deacetylase activity	3	0.00850629	0.00166888	23409, 23408, 51548	215	5	16313	45.5247	0.513194	0.0633489	2.32749
Head and Neck	GOTERM_MF_DIRECT	GO:0004527~exonuclease activity	4	0.0113417	0.00184711	5393, 2237, 23404, 9156	215	19	16313	15.9736	0.54925	0.0642468	2.57306
Head and Neck	GOTERM_MF_DIRECT	GO:0000981~RNA polymerase II transcription factor activity, sequence-specific DNA binding	9	0.0255189	0.00190535	22887, 2113, 2304, 2305, 2627, 4990, 2306, 2116, 2117	215	171	16313	3.99339	0.560444	0.0612725	2.65318
Head and Neck	GOTERM_MF_DIRECT	GO:0005528~FK506 binding	4	0.0113417	0.0021522	63943, 2287, 55033, 60681	215	20	16313	15.1749	0.604892	0.0641765	2.99209
Head and Neck	GOTERM_BP_DIRECT	GO:0071035~nuclear polyadenylation-dependent rRNA catabolic process	3	0.00850629	0.00223903	5393, 5394, 23404	210	6	16787	39.969	0.948928	0.191412	3.60269
Head and Neck	GOTERM_BP_DIRECT	GO:0007596~blood coagulation	9	0.0255189	0.00225249	6469, 2149, 9002, 2266, 2627, 2160, 2626, 2151, 2153	210	185	16787	3.88888	0.949835	0.180856	3.62397
Head and Neck	GOTERM_BP_DIRECT	GO:0043252~sodium-independent organic anion transport	4	0.0113417	0.00280334	28234, 9356, 353189, 28232	210	23	16787	13.9023	0.975893	0.207711	4.49126
Head and Neck	GOTERM_MF_DIRECT	GO:0005104~fibroblast growth factor receptor binding	4	0.0113417	0.00285181	26281, 10818, 2253, 2251	215	22	16313	13.7953	0.707967	0.0787826	3.94667
Head and Neck	GOTERM_BP_DIRECT	GO:0014066~regulation of phosphatidylinositol 3-kinase signaling	6	0.0170126	0.00288353	26281, 10818, 8817, 2253, 2251, 2264	210	78	16787	6.14908	0.978333	0.201811	4.6169
Head and Neck	GOTERM_BP_DIRECT	GO:0045165~cell fate commitment	5	0.0141772	0.00295994	2596, 2253, 2627, 2626, 4087	210	48	16787	8.32688	0.980428	0.196306	4.73647
Head and Neck	GOTERM_BP_DIRECT	GO:0018108~peptidyl-tyrosine phosphorylation	8	0.0226835	0.00318763	26281, 8817, 11116, 2321, 2253, 2324, 2251, 2264	210	154	16787	4.15263	0.985545	0.199875	5.09196
Head and Neck	GOTERM_MF_DIRECT	GO:0015301~anion:anion antiporter activity	4	0.0113417	0.00324814	65012, 9356, 10864, 10861	215	23	16313	13.1956	0.753952	0.0839086	4.48355
Head and Neck	GOTERM_MF_DIRECT	GO:0008504~monoamine transmembrane transporter activity	3	0.00850629	0.0034444	6530, 6532, 6571	215	7	16313	32.5176	0.773973	0.0837596	4.74838
Head and Neck	GOTERM_BP_DIRECT	GO:0003333~amino acid transmembrane transport	4	0.0113417	0.00357478	6533, 6536, 81893, 56301	210	25	16787	12.7901	0.991368	0.211491	5.69354
Head and Neck	GOTERM_BP_DIRECT	GO:0008543~fibroblast growth factor receptor signaling pathway	6	0.0170126	0.00358105	26281, 10818, 8817, 2253, 2251, 2264	210	82	16787	5.84913	0.991439	0.202836	5.70325
Head and Neck	GOTERM_BP_DIRECT	GO:0015844~monoamine transport	3	0.00850629	0.00411139	6530, 6532, 6571	210	8	16787	29.9768	0.995776	0.220032	6.52145
Head and Neck	GOTERM_CC_DIRECT	GO:0016021~integral component of membrane	81	0.22967	0.00497438	2210, 2149, 10246, 6557, 6518, 56301, 23657, 64778, 6513, 65012, 8321, 54914, 9103, 8325, 2209, 2208, 9002, 29957, 6566, 6614, 2151, 6564, 8879, 6561, 2201, 9356, 6509, 100288413, 2121, 2618, 10864, 11182, 10861, 2264, 6504, 4891, 6511, 9057, 10478, 81893, 81894, 2566, 2212, 9962, 10166, 9016, 4087, 253512, 2562, 2358, 151295, 57150, 3992, 6540, 8811, 6580, 6541, 6583, 6584, 79024, 8140, 4091, 78…	219	5183	18202	1.29891	0.631148	0.132795	6.0591
Head and Neck	GOTERM_BP_DIRECT	GO:0070493~thrombin receptor signaling pathway	3	0.00850629	0.00524287	2149, 9002, 2151	210	9	16787	26.646	0.999066	0.261613	8.24484
Head and Neck	GOTERM_BP_DIRECT	GO:0048617~embryonic foregut morphogenesis	3	0.00850629	0.00524287	6469, 2626, 4087	210	9	16787	26.646	0.999066	0.261613	8.24484
Head and Neck	GOTERM_BP_DIRECT	GO:0009653~anatomical structure morphogenesis	6	0.0170126	0.00558024	8817, 2149, 2140, 2304, 2253, 6477	210	91	16787	5.27064	0.999404	0.266117	8.75289
Head and Neck	GOTERM_MF_DIRECT	GO:0003682~chromatin binding	13	0.0368606	0.00594188	9869, 2146, 8243, 2551, 2168, 51548, 6498, 2627, 2626, 55079, 9156, 4091, 4087	215	394	16313	2.50347	0.923356	0.132985	8.05939
Head and Neck	GOTERM_BP_DIRECT	GO:1902476~chloride transmembrane transport	6	0.0170126	0.00611346	2562, 65012, 6509, 6557, 10861, 2566	210	93	16787	5.1573	0.999708	0.277833	9.5505
Head and Neck	GOTERM_BP_DIRECT	GO:0046854~phosphatidylinositol phosphorylation	6	0.0170126	0.00639307	26281, 10818, 8817, 2253, 2251, 2264	210	94	16787	5.10243	0.999799	0.279161	9.96613
Head and Neck	GOTERM_BP_DIRECT	GO:0006836~neurotransmitter transport	4	0.0113417	0.00661459	6540, 57084, 6580, 6533	210	31	16787	10.3146	0.99985	0.278321	10.2941
Head and Neck	GOTERM_MF_DIRECT	GO:0008409~5'-3' exonuclease activity	3	0.00850629	0.00719185	2237, 9941, 9156	215	10	16313	22.7623	0.955439	0.151029	9.67608
Head and Neck	GOTERM_BP_DIRECT	GO:0070374~positive regulation of ERK1 and ERK2 cascade	8	0.0226835	0.00783851	26281, 8817, 2149, 2266, 2253, 2324, 2264, 6504	210	182	16787	3.51376	0.999971	0.311302	12.0863
Head and Neck	GOTERM_BP_DIRECT	GO:0015807~L-amino acid transport	3	0.00850629	0.00787976	9057, 6542, 8140	210	11	16787	21.8013	0.999972	0.303714	12.1461
Head and Neck	GOTERM_MF_DIRECT	GO:0004713~protein tyrosine kinase activity	7	0.019848	0.00821182	26281, 8817, 11116, 2321, 2253, 2251, 2264	215	133	16313	3.99339	0.971387	0.162803	10.9757
Head and Neck	GOTERM_BP_DIRECT	GO:0015711~organic anion transport	3	0.00850629	0.00937867	28234, 9356, 10864	210	12	16787	19.9845	0.999996	0.340852	14.2937
Head and Neck	GOTERM_BP_DIRECT	GO:1902358~sulfate transmembrane transport	3	0.00850629	0.00937867	65012, 10861, 6561	210	12	16787	19.9845	0.999996	0.340852	14.2937
Head and Neck	GOTERM_BP_DIRECT	GO:0061077~chaperone-mediated protein folding	4	0.0113417	0.0100403	63943, 2287, 55033, 60681	210	36	16787	8.88201	0.999998	0.350767	15.226
Head and Neck	GOTERM_MF_DIRECT	GO:0015179~L-amino acid transmembrane transporter activity	3	0.00850629	0.0103677	9057, 6542, 8140	215	12	16313	18.9686	0.988799	0.192567	13.6656
Head and Neck	GOTERM_MF_DIRECT	GO:0070410~co-SMAD binding	3	0.00850629	0.0103677	2626, 4091, 4087	215	12	16313	18.9686	0.988799	0.192567	13.6656
Head and Neck	GOTERM_BP_DIRECT	GO:0048015~phosphatidylinositol-mediated signaling	6	0.0170126	0.0108843	26281, 10818, 8817, 2253, 2251, 2264	210	107	16787	4.48251	1	0.364812	16.4013
Head and Neck	GOTERM_BP_DIRECT	GO:0070306~lens fiber cell differentiation	3	0.00850629	0.0109937	51343, 6498, 23657	210	13	16787	18.4473	1	0.358872	16.5525
Head and Neck	GOTERM_MF_DIRECT	GO:0022891~substrate-specific transmembrane transporter activity	3	0.00850629	0.0121476	6518, 66035, 6513	215	13	16313	17.5095	0.994845	0.212932	15.8294
Head and Neck	GOTERM_MF_DIRECT	GO:0070403~NAD+ binding	3	0.00850629	0.0121476	23409, 23408, 51548	215	13	16313	17.5095	0.994845	0.212932	15.8294
Head and Neck	GOTERM_BP_DIRECT	GO:0021794~thalamus development	3	0.00850629	0.0127217	6469, 6532, 2637	210	14	16787	17.1296	1	0.39329	18.9073
Head and Neck	GOTERM_BP_DIRECT	GO:0030194~positive regulation of blood coagulation	3	0.00850629	0.0127217	2149, 2161, 5054	210	14	16787	17.1296	1	0.39329	18.9073
Head and Neck	GOTERM_BP_DIRECT	GO:0090305~nucleic acid phosphodiester bond hydrolysis	5	0.0141772	0.0136361	54932, 2237, 64789, 10146, 9941	210	74	16787	5.40122	1	0.405812	20.128
Head and Neck	GOTERM_BP_DIRECT	GO:0007267~cell-cell signaling	9	0.0255189	0.0144504	2259, 26281, 8321, 8817, 6469, 2251, 2626, 3992, 4068	210	254	16787	2.83245	1	0.415234	21.2006
Head and Neck	GOTERM_BP_DIRECT	GO:0000413~protein peptidyl-prolyl isomerization	4	0.0113417	0.016289	63943, 2287, 55033, 60681	210	43	16787	7.4361	1	0.445125	23.5727
Head and Neck	GOTERM_MF_DIRECT	GO:0005088~Ras guanyl-nucleotide exchange factor activity	6	0.0170126	0.0177956	26281, 10818, 8817, 2253, 2251, 2264	215	115	16313	3.95867	0.999564	0.285717	22.3663
Head and Neck	GOTERM_MF_DIRECT	GO:0005355~glucose transmembrane transporter activity	3	0.00850629	0.0182131	6518, 11182, 6513	215	16	16313	14.2265	0.999637	0.281143	22.8303
Head and Neck	GOTERM_BP_DIRECT	GO:0030514~negative regulation of BMP signaling pathway	4	0.0113417	0.0183946	8321, 10272, 6498, 4091	210	45	16787	7.10561	1	0.477086	26.2069
Head and Neck	GOTERM_BP_DIRECT	GO:0035567~non-canonical Wnt signaling pathway	3	0.00850629	0.0185535	7855, 8321, 8325	210	17	16787	14.1067	1	0.471242	26.4022
Head and Neck	GOTERM_BP_DIRECT	GO:0048514~blood vessel morphogenesis	3	0.00850629	0.0185535	2321, 2324, 2116	210	17	16787	14.1067	1	0.471242	26.4022
Head and Neck	GOTERM_BP_DIRECT	GO:0050900~leukocyte migration	6	0.0170126	0.0188914	2358, 9057, 6566, 8140, 56301, 23657	210	123	16787	3.89942	1	0.468854	26.8159
Head and Neck	GOTERM_MF_DIRECT	GO:0043565~sequence-specific DNA binding	14	0.039696	0.0196792	2146, 2551, 22887, 3607, 2304, 2305, 2306, 2626, 3344, 6474, 2103, 2113, 2116, 54815	215	519	16313	2.04671	0.99981	0.290115	24.4393
Head and Neck	GOTERM_CC_DIRECT	GO:0016020~membrane	38	0.107746	0.0205067	9648, 10818, 2584, 10044, 151295, 6557, 10246, 6536, 56301, 3992, 6513, 23196, 6580, 6542, 6541, 6566, 8140, 6564, 2523, 2153, 2172, 55770, 84826, 22862, 6509, 10864, 11182, 4891, 5394, 6511, 9187, 2237, 6530, 10478, 5272, 6571, 2160, 9962	219	2201	18202	1.43496	0.98414	0.404288	22.8719
Head and Neck	GOTERM_BP_DIRECT	GO:0060070~canonical Wnt signaling pathway	5	0.0141772	0.0207886	7855, 8321, 6469, 8325, 2253	210	84	16787	4.75822	1	0.493349	29.0983
Head and Neck	GOTERM_BP_DIRECT	GO:1904659~glucose transmembrane transport	3	0.00850629	0.0229522	6518, 11182, 6513	210	19	16787	12.6218	1	0.519838	31.6196
Head and Neck	GOTERM_MF_DIRECT	GO:0003755~peptidyl-prolyl cis-trans isomerase activity	4	0.0113417	0.0249831	63943, 2287, 55033, 60681	215	48	16313	6.32287	0.999982	0.342562	30.0035
Head and Neck	GOTERM_MF_DIRECT	GO:0022857~transmembrane transporter activity	4	0.0113417	0.0263617	11182, 66035, 6584, 6513	215	49	16313	6.19383	0.99999	0.337163	31.386
Head and Neck	GOTERM_BP_DIRECT	GO:0006471~protein ADP-ribosylation	3	0.00850629	0.0277334	23409, 23408, 51548	210	21	16787	11.4197	1	0.571829	36.8958
Head and Neck	GOTERM_BP_DIRECT	GO:0042730~fibrinolysis	3	0.00850629	0.0277334	2161, 2266, 5054	210	21	16787	11.4197	1	0.571829	36.8958
Head and Neck	GOTERM_MF_DIRECT	GO:0000175~3'-5'-exoribonuclease activity	3	0.00850629	0.0278669	5393, 5394, 23404	215	20	16313	11.3812	0.999995	0.34298	32.8666
Head and Neck	GOTERM_MF_DIRECT	GO:0004842~ubiquitin-protein transferase activity	10	0.0283543	0.0299522	8139, 144699, 55336, 26263, 26261, 26235, 6477, 6502, 80204, 26273	215	329	16313	2.30621	0.999998	0.353957	34.8687
Head and Neck	GOTERM_BP_DIRECT	GO:0008285~negative regulation of cell proliferation	11	0.0311897	0.032561	7855, 6598, 2149, 51548, 2113, 2117, 8935, 2172, 55079, 4091, 4087	210	409	16787	2.14992	1	0.623248	41.8336
Head and Neck	GOTERM_BP_DIRECT	GO:0003148~outflow tract septum morphogenesis	3	0.00850629	0.0328758	2253, 2627, 4091	210	23	16787	10.4267	1	0.618763	42.1426
Head and Neck	GOTERM_MF_DIRECT	GO:0042813~Wnt-activated receptor activity	3	0.00850629	0.0333072	7855, 8321, 8325	215	22	16313	10.3465	1	0.3756	37.9738
Head and Neck	GOTERM_MF_DIRECT	GO:0005254~chloride channel activity	4	0.0113417	0.0354698	65012, 6509, 10861, 2566	215	55	16313	5.51814	1	0.385172	39.9018
Head and Neck	GOTERM_BP_DIRECT	GO:0045880~positive regulation of smoothened signaling pathway	3	0.00850629	0.0355759	6469, 2121, 6474	210	24	16787	9.99226	1	0.640396	44.7307
Head and Neck	GOTERM_CC_DIRECT	GO:0005743~mitochondrial inner membrane	11	0.0311897	0.0404271	253512, 23409, 23408, 10478, 29957, 81894, 9941, 2232, 10165, 10166, 9016	219	441	18202	2.07314	0.99974	0.600301	40.3835
Head and Neck	GOTERM_BP_DIRECT	GO:0042593~glucose homeostasis	5	0.0141772	0.0410001	2538, 51548, 6566, 6571, 2264	210	104	16787	3.84318	1	0.678177	49.6049
Head and Neck	GOTERM_BP_DIRECT	GO:0030878~thyroid gland development	3	0.00850629	0.0412214	6469, 2304, 2253	210	26	16787	9.22363	1	0.672807	49.795
Head and Neck	GOTERM_BP_DIRECT	GO:0015721~bile acid and bile salt transport	3	0.00850629	0.044162	28234, 8273, 2172	210	27	16787	8.88201	1	0.69125	52.257
Head and Neck	GOTERM_BP_DIRECT	GO:0035025~positive regulation of Rho protein signal transduction	3	0.00850629	0.044162	2149, 9002, 2151	210	27	16787	8.88201	1	0.69125	52.257
Head and Neck	GOTERM_BP_DIRECT	GO:0033077~T cell differentiation in thymus	3	0.00850629	0.044162	7855, 6469, 8325	210	27	16787	8.88201	1	0.69125	52.257
Head and Neck	GOTERM_BP_DIRECT	GO:0001569~patterning of blood vessels	3	0.00850629	0.047178	6469, 2637, 2253	210	28	16787	8.5648	1	0.708662	54.664
Head and Neck	GOTERM_BP_DIRECT	GO:0003281~ventricular septum development	3	0.00850629	0.047178	10818, 2626, 4091	210	28	16787	8.5648	1	0.708662	54.664
Lung	GOTERM_MF_DIRECT	GO:0042923~neuropeptide binding	5	0.0207987	4.91622e-05	117, 8811, 4160, 2832, 6755	163	21	16313	23.8285	0.0127497	0.0127497	0.0642798
Lung	GOTERM_BP_DIRECT	GO:0043408~regulation of MAPK cascade	6	0.0249584	5.76089e-05	9210, 5972, 2660, 2661, 3626, 4653	172	41	16787	14.2828	0.0514577	0.0514577	0.089977
Lung	GOTERM_BP_DIRECT	GO:0007187~G-protein coupled receptor signaling pathway, coupled to cyclic nucleotide second messenger	6	0.0249584	0.000101134	4158, 3360, 1269, 2832, 6755, 155	172	46	16787	12.7303	0.0885737	0.0453135	0.157907
Lung	GOTERM_BP_DIRECT	GO:0006941~striated muscle contraction	4	0.0166389	0.000275548	4625, 4624, 4842, 384	172	13	16787	30.0304	0.223309	0.0807871	0.429683
Lung	GOTERM_BP_DIRECT	GO:0048468~cell development	5	0.0207987	0.000784578	9210, 2660, 2661, 3626, 2301	172	41	16787	11.9023	0.513122	0.164676	1.21891
Lung	GOTERM_MF_DIRECT	GO:0005160~transforming growth factor beta receptor binding	4	0.0166389	0.00831119	9210, 2660, 2661, 3626	163	42	16313	9.53141	0.886764	0.663495	10.3409
Lung	GOTERM_BP_DIRECT	GO:0043966~histone H3 acetylation	4	0.0166389	0.0101297	51616, 51147, 6881, 4654	172	44	16787	8.87262	0.999912	0.845453	14.7076
Lung	GOTERM_BP_DIRECT	GO:0007292~female gamete generation	3	0.0124792	0.0112712	9210, 23626, 2661	172	16	16787	18.2998	0.999969	0.823141	16.2317
Lung	GOTERM_BP_DIRECT	GO:0010862~positive regulation of pathway-restricted SMAD protein phosphorylation	4	0.0166389	0.0128439	9210, 2660, 2661, 3626	172	48	16787	8.13324	0.999993	0.816117	18.2896
Lung	GOTERM_BP_DIRECT	GO:0007520~myoblast fusion	3	0.0124792	0.0173777	8912, 4842, 4654	172	20	16787	14.6398	1	0.865934	23.9604
Lung	GOTERM_BP_DIRECT	GO:0007218~neuropeptide signaling pathway	5	0.0207987	0.0197767	4158, 8001, 8811, 10316, 2832	172	101	16787	4.83163	1	0.869348	26.81
Lung	GOTERM_CC_DIRECT	GO:0005669~transcription factor TFIID complex	3	0.0124792	0.0219183	51616, 6884, 6881	183	23	18202	12.9736	0.990686	0.990686	24.4377
Lung	GOTERM_BP_DIRECT	GO:0006936~muscle contraction	5	0.0207987	0.0224483	8912, 8811, 4625, 4624, 7171	172	105	16787	4.64756	1	0.849335	29.8655
Lung	GOTERM_MF_DIRECT	GO:0008083~growth factor activity	6	0.0249584	0.0228467	9210, 2688, 2660, 2661, 3586, 3626	163	162	16313	3.70666	0.9976	0.866108	26.0866
Lung	GOTERM_BP_DIRECT	GO:0060395~SMAD protein signal transduction	4	0.0166389	0.0253395	9210, 2660, 2661, 3626	172	62	16787	6.2967	1	0.859326	33.0374
Lung	GOTERM_BP_DIRECT	GO:0071385~cellular response to glucocorticoid stimulus	3	0.0124792	0.028567	3605, 6755, 4654	172	26	16787	11.2614	1	0.870544	36.4196
Lung	GOTERM_MF_DIRECT	GO:0003700~transcription factor activity, sequence-specific DNA binding	17	0.0707155	0.0298203	23040, 7547, 56676, 58487, 2623, 83744, 84436, 6884, 7799, 147657, 9849, 2301, 6881, 11016, 4901, 7755, 23619	163	962	16313	1.76856	0.99963	0.861291	32.6961
Lung	GOTERM_MF_DIRECT	GO:0005125~cytokine activity	6	0.0249584	0.0311561	9210, 3605, 2660, 2661, 3586, 3626	163	176	16313	3.41181	0.999742	0.808377	33.898
Lung	GOTERM_CC_DIRECT	GO:0030016~myofibril	3	0.0124792	0.0317014	653513, 4624, 4654	183	28	18202	10.6569	0.998883	0.966582	33.4567
Lung	GOTERM_BP_DIRECT	GO:0009755~hormone-mediated signaling pathway	3	0.0124792	0.0327899	5972, 9113, 2693	172	28	16787	10.457	1	0.887381	40.6036
Lung	GOTERM_MF_DIRECT	GO:0017046~peptide hormone binding	3	0.0124792	0.033395	8811, 4160, 2693	163	29	16313	10.3531	0.999859	0.771791	35.8682
Lung	GOTERM_MF_DIRECT	GO:0046872~metal ion binding	30	0.124792	0.0349106	10794, 100526835, 84436, 7142, 5558, 384, 7799, 9669, 23632, 9849, 11016, 55628, 23619, 4653, 7547, 23626, 83744, 2140, 152992, 778, 64062, 147657, 23527, 8912, 56897, 8001, 2688, 7755, 123876, 9941	163	2074	16313	1.44763	0.999906	0.734179	37.171
Lung	GOTERM_BP_DIRECT	GO:0007163~establishment or maintenance of cell polarity	3	0.0124792	0.0372405	6693, 25794, 29999	172	30	16787	9.75988	1	0.901737	44.7333
Lung	GOTERM_CC_DIRECT	GO:0031941~filamentous actin	3	0.0124792	0.038248	25794, 29999, 7171	183	31	18202	9.62559	0.999733	0.935617	38.9264
Lung	GOTERM_BP_DIRECT	GO:0002027~regulation of heart rate	3	0.0124792	0.0467813	100526835, 4625, 4624	172	34	16787	8.61166	1	0.935809	52.6979
Lung	GOTERM_BP_DIRECT	GO:0050728~negative regulation of inflammatory response	4	0.0166389	0.0468092	4210, 1269, 5771, 2693	172	79	16787	4.94171	1	0.924675	52.7196
Prostate	GOTERM_CC_DIRECT	GO:0070062~extracellular exosome	55	0.168883	5.09592e-05	1475, 1410, 3241, 7295, 6518, 23171, 10406, 3872, 949, 3728, 3866, 2950, 79885, 2203, 5268, 5226, 302, 6649, 304, 9545, 64787, 3691, 3852, 26, 3694, 57126, 4357, 231, 2946, 10810, 3958, 3959, 11045, 3249, 822, 5355, 65989, 3315, 5211, 11034, 1807, 2771, 55521, 2877, 7277, 8997, 1508, 958, 64284, 957, 51704, 26509, 4811, 1672, 6382	209	2799	18202	1.71133	0.0121057	0.0121057	0.0657121
Prostate	GOTERM_BP_DIRECT	GO:0031581~hemidesmosome assembly	4	0.0122824	0.000323877	1308, 3914, 3852, 3691	198	12	16787	28.2609	0.376225	0.376225	0.534891
Prostate	GOTERM_BP_DIRECT	GO:0008544~epidermis development	7	0.0214942	0.000522173	1308, 3914, 1294, 4909, 3872, 3852, 3866	198	86	16787	6.90093	0.532803	0.316482	0.861054
Prostate	GOTERM_MF_DIRECT	GO:0042803~protein homodimerization activity	21	0.0644825	0.000718775	1410, 6723, 596, 53335, 2263, 3397, 23171, 858, 65989, 26, 6895, 949, 11030, 3728, 126393, 23767, 144717, 2946, 55607, 9429, 11045	202	731	16313	2.31998	0.239631	0.239631	0.990866
Prostate	GOTERM_BP_DIRECT	GO:2000811~negative regulation of anoikis	4	0.0122824	0.000958678	5166, 596, 857, 6591	198	17	16787	19.9489	0.752777	0.372381	1.57549
Prostate	GOTERM_CC_DIRECT	GO:0005737~cytoplasm	82	0.251789	0.000978684	1475, 23205, 5784, 1410, 7295, 53335, 3872, 27065, 23650, 6591, 949, 3728, 126393, 2950, 1825, 122786, 55607, 2203, 5268, 284161, 79716, 5074, 6649, 2908, 23683, 2263, 8626, 3852, 64787, 3716, 9737, 23600, 84951, 63928, 10573, 3185, 29842, 3400, 231, 120, 4163, 2114, 2946, 10810, 3958, 6604, 822, 84124, 1917, 83595, 6895, 3028, 11030, 3315, 5211, 2771, 222584, 9124, 1501, 2877, 25849, 4678, 26995…	209	5240	18202	1.36287	0.208654	0.110424	1.25508
Prostate	GOTERM_BP_DIRECT	GO:0000302~response to reactive oxygen species	5	0.015353	0.00109726	2950, 6649, 10891, 7295, 2877	198	39	16787	10.8696	0.798019	0.32961	1.80129
Prostate	GOTERM_CC_DIRECT	GO:0005925~focal adhesion	13	0.0399177	0.00201212	858, 857, 3716, 3728, 3694, 3315, 84962, 23767, 84951, 9124, 7089, 2274, 6382	209	395	18202	2.86628	0.382071	0.148249	2.56458
Prostate	GOTERM_BP_DIRECT	GO:0000122~negative regulation of transcription from RNA polymerase II promoter	19	0.0583413	0.00249829	5074, 2625, 7295, 53335, 2263, 3397, 8626, 857, 23650, 6591, 53615, 84962, 1831, 2274, 29842, 3400, 4212, 2114, 6493	198	732	16787	2.20065	0.973867	0.517567	4.05698
Prostate	GOTERM_CC_DIRECT	GO:0005604~basement membrane	6	0.0184236	0.00262023	1308, 302, 59277, 4811, 1294, 304	209	83	18202	6.29573	0.465838	0.145094	3.32763
Prostate	GOTERM_CC_DIRECT	GO:0005634~nucleus	82	0.251789	0.00294032	1475, 5784, 1410, 10891, 7295, 5438, 55132, 53335, 51734, 27065, 6591, 3728, 3866, 126393, 4824, 84962, 2950, 79885, 4212, 6499, 3237, 3236, 29799, 6493, 5226, 79716, 5074, 302, 84441, 6649, 2908, 23683, 3397, 2263, 8626, 3852, 3691, 3716, 9737, 63928, 29803, 3185, 29842, 3400, 4163, 2114, 3958, 6604, 822, 2625, 11279, 84124, 7675, 1917, 83595, 6895, 3315, 11170, 2975, 1501, 7089, 2274, 25849, 46…	209	5430	18202	1.31518	0.505284	0.131297	3.72706
Prostate	GOTERM_BP_DIRECT	GO:0031069~hair follicle morphogenesis	4	0.0122824	0.00339189	596, 2263, 8626, 3872	198	26	16787	13.0435	0.992919	0.561793	5.47016
Prostate	GOTERM_CC_DIRECT	GO:0030056~hemidesmosome	3	0.00921178	0.00347765	1308, 3691, 3728	209	8	18202	32.6591	0.565086	0.12957	4.39415
Prostate	GOTERM_CC_DIRECT	GO:0005911~cell-cell junction	8	0.0245647	0.00356445	84962, 23767, 1308, 302, 1825, 120, 3728, 3249	209	171	18202	4.07443	0.574047	0.114779	4.50152
Prostate	GOTERM_MF_DIRECT	GO:0005198~structural molecule activity	10	0.0307059	0.00370247	1475, 125113, 3914, 120, 3872, 857, 3852, 25984, 3728, 3866	202	248	16313	3.25635	0.756651	0.506696	5.00743
Prostate	GOTERM_BP_DIRECT	GO:0097066~response to thyroid hormone	3	0.00921178	0.00467234	302, 231, 3249	198	9	16787	28.2609	0.998912	0.622729	7.46106
Prostate	GOTERM_MF_DIRECT	GO:0043565~sequence-specific DNA binding	15	0.0460589	0.00510039	596, 83439, 10891, 84124, 2908, 8626, 83595, 6591, 4824, 29842, 4212, 2114, 3237, 3236, 2000	202	519	16313	2.33403	0.857472	0.477644	6.83679
Prostate	GOTERM_BP_DIRECT	GO:0051289~protein homotetramerization	5	0.015353	0.00675378	1807, 8626, 2203, 3028, 5211	198	64	16787	6.62366	0.999948	0.708934	10.6135
Prostate	GOTERM_BP_DIRECT	GO:0010332~response to gamma radiation	4	0.0122824	0.00728876	596, 2625, 8626, 857	198	34	16787	9.97445	0.999977	0.694037	11.4073
Prostate	GOTERM_CC_DIRECT	GO:0031012~extracellular matrix	10	0.0307059	0.00768773	1475, 302, 4811, 6649, 1294, 2263, 3958, 3728, 3315, 3959	209	300	18202	2.90303	0.84189	0.20591	9.47524
Prostate	GOTERM_CC_DIRECT	GO:0005901~caveola	5	0.015353	0.00844053	858, 26509, 857, 949, 1508	209	70	18202	6.22078	0.868118	0.201559	10.3571
Prostate	GOTERM_CC_DIRECT	GO:0005882~intermediate filament	6	0.0184236	0.00895798	125113, 3872, 3852, 25984, 3728, 3866	209	111	18202	4.70762	0.883586	0.193507	10.9586
Prostate	GOTERM_BP_DIRECT	GO:0055114~oxidation-reduction process	15	0.0460589	0.00994147	5831, 1580, 55240, 53905, 6649, 7295, 83475, 2877, 23171, 231, 51734, 26, 3028, 79154, 5226	198	590	16787	2.1555	1	0.766768	15.2465
Prostate	GOTERM_MF_DIRECT	GO:0005200~structural constituent of cytoskeleton	6	0.0184236	0.0116623	7277, 120, 3872, 3852, 122786, 3866	202	110	16313	4.40495	0.988546	0.672857	14.9952
Prostate	GOTERM_CC_DIRECT	GO:0005856~cytoskeleton	11	0.0337765	0.0118561	5784, 286077, 9124, 84951, 55521, 120, 10810, 122786, 3716, 3728, 3315	209	378	18202	2.53439	0.942186	0.228284	14.2595
Prostate	GOTERM_BP_DIRECT	GO:0007010~cytoskeleton organization	7	0.0214942	0.0119045	84962, 1729, 7277, 120, 10810, 3852, 3866	198	161	16787	3.68621	1	0.795312	17.9863
Prostate	GOTERM_MF_DIRECT	GO:0003713~transcription coactivator activity	9	0.0276353	0.0119378	9124, 84441, 2625, 2274, 10891, 3728, 11030, 6604, 55384	202	248	16313	2.93071	0.989701	0.599537	15.3228
Prostate	GOTERM_MF_DIRECT	GO:0005515~protein binding	93	0.285565	0.0119644	114823, 5784, 1410, 3241, 10891, 7295, 5165, 1294, 27065, 23650, 949, 3728, 3866, 4824, 7447, 84962, 10758, 2950, 2203, 5268, 5074, 302, 6649, 2908, 23683, 3397, 2263, 8626, 51619, 3852, 3691, 51361, 3716, 9737, 115290, 3694, 5507, 57126, 5831, 84951, 9743, 59352, 63928, 3914, 10573, 3185, 60370, 4163, 2114, 2946, 3958, 23061, 3249, 822, 2625, 149473, 6895, 3028, 11030, 5211, 11034, 2975, 2771, 5…	202	6163	16313	1.21863	0.989806	0.53435	15.3544
Prostate	GOTERM_CC_DIRECT	GO:0015629~actin cytoskeleton	8	0.0245647	0.0132827	11034, 5074, 9743, 2274, 51734, 55607, 8997, 3728	209	220	18202	3.16694	0.959068	0.233807	15.8426
Prostate	GOTERM_BP_DIRECT	GO:0090263~positive regulation of canonical Wnt signaling pathway	6	0.0184236	0.0136119	59352, 51704, 2263, 4920, 857, 3728	198	120	16787	4.23914	1	0.810632	20.3014
Prostate	GOTERM_MF_DIRECT	GO:0003779~actin binding	9	0.0276353	0.0226377	5074, 822, 84951, 1729, 120, 10810, 51734, 64787, 51361	202	280	16313	2.59577	0.999837	0.712432	27.1755
Prostate	GOTERM_CC_DIRECT	GO:0000790~nuclear chromatin	7	0.0214942	0.0242609	5074, 2625, 8626, 4678, 6591, 53615, 6604	209	194	18202	3.14246	0.997177	0.363344	27.1522
Prostate	GOTERM_MF_DIRECT	GO:0008134~transcription factor binding	9	0.0276353	0.0247097	4824, 596, 79885, 2625, 2274, 10891, 3397, 4212, 6604	202	284	16313	2.55921	0.999928	0.69626	29.2848
Prostate	GOTERM_BP_DIRECT	GO:0043523~regulation of neuron apoptotic process	3	0.00921178	0.0248547	2625, 8626, 26012	198	21	16787	12.1118	1	0.92715	34.0793
Prostate	GOTERM_BP_DIRECT	GO:1901687~glutathione derivative biosynthetic process	3	0.00921178	0.0271323	2950, 2946, 2949	198	22	16787	11.5613	1	0.930876	36.5827
Prostate	GOTERM_MF_DIRECT	GO:0004602~glutathione peroxidase activity	3	0.00921178	0.0272031	2950, 2877, 2946	202	21	16313	11.5368	0.999973	0.688872	31.7478
Prostate	GOTERM_CC_DIRECT	GO:0005886~plasma membrane	60	0.184236	0.0275619	1410, 53905, 4045, 6518, 23171, 949, 3728, 84962, 2950, 79885, 1825, 4920, 6563, 122786, 10161, 5074, 3714, 302, 23683, 2263, 9545, 64787, 3691, 3852, 26, 3694, 57126, 64065, 63928, 59352, 79895, 2564, 120, 2114, 4163, 3958, 84231, 3140, 11045, 3249, 5355, 3028, 3315, 2771, 10630, 25849, 6001, 116225, 9429, 958, 64284, 1308, 59277, 51704, 858, 857, 26509, 23767, 10123, 6382	209	4095	18202	1.27606	0.998744	0.379436	30.268
Prostate	GOTERM_BP_DIRECT	GO:0030198~extracellular matrix organization	7	0.0214942	0.0282955	4811, 3914, 1294, 1288, 3691, 5268, 3694	198	196	16787	3.02796	1	0.926746	37.8266
Prostate	GOTERM_CC_DIRECT	GO:0042470~melanosome	5	0.015353	0.0286646	64284, 822, 302, 304, 1508	209	101	18202	4.31143	0.999042	0.370857	31.2811
Prostate	GOTERM_BP_DIRECT	GO:0050680~negative regulation of epithelial cell proliferation	4	0.0122824	0.0293109	4824, 2263, 4163, 3249	198	57	16787	5.94967	1	0.921892	38.8935
Prostate	GOTERM_CC_DIRECT	GO:0030057~desmosome	3	0.00921178	0.0304131	64065, 1825, 3728	209	24	18202	10.8864	0.999377	0.369566	32.8598
Prostate	GOTERM_BP_DIRECT	GO:0014003~oligodendrocyte development	3	0.00921178	0.0319272	2950, 79885, 10810	198	24	16787	10.5979	1	0.927668	41.5641
Prostate	GOTERM_MF_DIRECT	GO:0005509~calcium ion binding	16	0.0491295	0.0327811	3714, 6273, 302, 53905, 3241, 304, 65989, 79056, 26, 5530, 7447, 4811, 63928, 9185, 1825, 23061	202	719	16313	1.79711	0.999997	0.719137	36.9726
Prostate	GOTERM_BP_DIRECT	GO:0030041~actin filament polymerization	3	0.00921178	0.0344404	1729, 10810, 51734	198	25	16787	10.1739	1	0.931955	44.0256
Prostate	GOTERM_BP_DIRECT	GO:0033344~cholesterol efflux	3	0.00921178	0.0370277	20, 857, 949	198	26	16787	9.78263	1	0.927036	46.458
Prostate	GOTERM_CC_DIRECT	GO:0005761~mitochondrial ribosome	3	0.00921178	0.0404365	10573, 4701, 92170	209	28	18202	9.33117	0.999948	0.440271	41.2822
Prostate	GOTERM_BP_DIRECT	GO:0006979~response to oxidative stress	5	0.015353	0.0406468	9124, 53905, 2877, 51734, 11030	198	110	16787	3.85376	1	0.935955	49.6939
Prostate	GOTERM_BP_DIRECT	GO:0007049~cell cycle	7	0.0214942	0.0423419	2771, 3714, 55240, 1731, 60370, 8626, 4678	198	216	16787	2.74759	1	0.935476	51.1456
Prostate	GOTERM_BP_DIRECT	GO:0098869~cellular oxidant detoxification	4	0.0122824	0.0441157	2950, 53905, 2877, 2946	198	67	16787	5.06166	1	0.935369	52.6224
Prostate	GOTERM_BP_DIRECT	GO:0007155~cell adhesion	11	0.0337765	0.0450791	9891, 1501, 3914, 4045, 1294, 1825, 1288, 3691, 3728, 3694, 3959	198	460	16787	2.02742	1	0.932001	53.4068
Prostate	GOTERM_CC_DIRECT	GO:0030018~Z disc	5	0.015353	0.0465063	1410, 2274, 3728, 3315, 5530	209	118	18202	3.69029	0.999989	0.468643	45.897
Prostate	GOTERM_BP_DIRECT	GO:0007219~Notch signaling pathway	5	0.015353	0.0465659	3714, 64065, 84441, 8626, 6591	198	115	16787	3.68621	1	0.923711	54.5936
Prostate	GOTERM_BP_DIRECT	GO:0006461~protein complex assembly	5	0.015353	0.0478044	958, 822, 10891, 9185, 10810	198	116	16787	3.65443	1	0.921837	55.5603
Prostate	GOTERM_BP_DIRECT	GO:0006351~transcription, DNA-templated	32	0.098259	0.0491467	5784, 11279, 7295, 84124, 5438, 7675, 53335, 83595, 6591, 11030, 4824, 2975, 84962, 7089, 1501, 79885, 2274, 3237, 3236, 6493, 5074, 83439, 2908, 3397, 8626, 53615, 118472, 29842, 3400, 2114, 84231, 6604	198	1952	16787	1.38988	1	0.920495	56.5862
Prostate	GOTERM_CC_DIRECT	GO:0005654~nucleoplasm	42	0.128965	0.0498901	1410, 5784, 822, 2625, 10891, 7295, 5438, 84124, 53335, 51734, 83595, 23650, 11030, 2975, 2771, 7089, 2274, 4678, 6499, 3237, 89797, 26012, 6493, 9891, 4013, 84441, 83439, 57713, 2908, 23683, 3397, 2263, 8626, 53615, 5530, 3185, 231, 120, 2114, 4163, 2000, 6604	209	2785	18202	1.3134	0.999995	0.474687	48.322
Thyroid	GOTERM_BP_DIRECT	GO:0007155~cell adhesion	22	0.0619788	3.38283e-07	1004, 1001, 3673, 53942, 50863, 2335, 6324, 953, 5649, 1311, 1014, 84034, 3675, 10085, 1805, 8828, 6695, 3914, 7087, 4162, 4240, 10154	211	460	16787	3.80501	0.000495801	0.000495801	0.00056051
Thyroid	GOTERM_CC_DIRECT	GO:0005578~proteinaceous extracellular matrix	15	0.0422583	5.75759e-06	1893, 4147, 7033, 649, 1301, 5649, 2719, 1311, 140766, 84034, 3956, 1805, 6366, 6695, 7076	221	271	18202	4.55878	0.00137512	0.00137512	0.00742644
Thyroid	GOTERM_CC_DIRECT	GO:0005615~extracellular space	36	0.10142	1.71214e-05	5066, 9966, 967, 200879, 649, 2335, 1311, 80328, 6282, 1805, 54910, 123920, 80763, 87, 5328, 7032, 7033, 1893, 6649, 27344, 5649, 2719, 24147, 4478, 57125, 3956, 6405, 2662, 6366, 6695, 3426, 4162, 7076, 58191, 7173, 4240	221	1361	18202	2.17857	0.00408368	0.00204393	0.0220825
Thyroid	GOTERM_CC_DIRECT	GO:0005856~cytoskeleton	16	0.0450755	5.9411e-05	2017, 636, 8507, 23043, 7408, 3092, 23345, 4478, 287, 55521, 10644, 29109, 257019, 9961, 9168, 54221	221	378	18202	3.48622	0.0140993	0.00472204	0.0766069
Thyroid	GOTERM_CC_DIRECT	GO:0070062~extracellular exosome	56	0.157764	0.000129935	5066, 1004, 392617, 6261, 22836, 6558, 2582, 25797, 2335, 3081, 8671, 1311, 3675, 3927, 219595, 87, 5328, 2017, 7032, 7033, 1893, 637, 6649, 2617, 7408, 2719, 30851, 3956, 10577, 471, 79017, 7076, 9961, 2059, 8291, 23316, 967, 316, 5355, 6282, 51809, 1805, 10085, 55521, 1803, 2876, 1645, 27344, 23043, 953, 1014, 4478, 7264, 3426, 4240, 2823	221	2799	18202	1.64783	0.0305791	0.00773404	0.167473
Thyroid	GOTERM_CC_DIRECT	GO:0030315~T-tubule	6	0.0169033	0.000145662	1909, 287, 6261, 6324, 3759, 8291	221	42	18202	11.766	0.0342166	0.00693896	0.187726
Thyroid	GOTERM_BP_DIRECT	GO:0030198~extracellular matrix organization	11	0.0309894	0.000185605	4237, 3675, 3673, 1282, 3914, 7087, 55790, 2335, 1301, 1311, 1305	211	196	16787	4.46506	0.238239	0.127211	0.30709
Thyroid	GOTERM_MF_DIRECT	GO:0002020~protease binding	8	0.0225378	0.00025896	3675, 1893, 596, 6261, 1803, 2335, 7076, 1311	203	101	16313	6.36512	0.0993454	0.0993454	0.361116
Thyroid	GOTERM_CC_DIRECT	GO:0005886~plasma membrane	72	0.20284	0.00050922	5066, 1004, 9966, 219699, 1001, 6261, 2149, 6558, 84141, 6324, 9557, 4897, 8671, 7991, 3675, 287, 219595, 26034, 1188, 87, 160851, 2049, 10154, 5328, 2159, 1187, 2017, 53942, 347902, 50863, 1902, 7408, 5649, 2719, 29, 30851, 1909, 57125, 8828, 64220, 2983, 4162, 58191, 7173, 8291, 967, 2769, 200879, 5355, 867, 1803, 7087, 3556, 8714, 3759, 7046, 3673, 51741, 953, 25999, 1305, 340061, 1014, 114134…	221	4095	18202	1.44812	0.114617	0.0200846	0.654854
Thyroid	GOTERM_BP_DIRECT	GO:0001525~angiogenesis	11	0.0309894	0.000549766	57125, 219699, 1893, 8828, 2335, 4162, 4240, 7046, 4897, 2049, 5328	211	225	16787	3.88956	0.553439	0.235648	0.907035
Thyroid	GOTERM_BP_DIRECT	GO:0051897~positive regulation of protein kinase B signaling	7	0.0197205	0.000644549	2159, 6366, 2876, 50507, 1646, 3092, 7046	211	84	16787	6.62994	0.611403	0.210459	1.06263
Thyroid	GOTERM_BP_DIRECT	GO:0007417~central nervous system development	8	0.0225378	0.000905198	5066, 10370, 6455, 27330, 54221, 4897, 5649, 57822	211	123	16787	5.17458	0.734893	0.233196	1.48933
Thyroid	GOTERM_CC_DIRECT	GO:0005576~extracellular region	35	0.0986027	0.000925625	2149, 200879, 649, 6324, 2335, 4897, 1311, 84034, 3556, 401115, 87, 2049, 5328, 2159, 4237, 7033, 1282, 1893, 347252, 6649, 1301, 4192, 1305, 140766, 57125, 25817, 2662, 8828, 6366, 3914, 3426, 6447, 7076, 58191, 4240	221	1607	18202	1.79382	0.198545	0.0311235	1.18741
Thyroid	GOTERM_CC_DIRECT	GO:0016020~membrane	44	0.123958	0.000949072	5066, 9966, 1001, 6261, 6558, 11075, 5355, 79143, 9902, 51809, 57099, 1803, 7087, 29109, 25791, 54910, 3556, 8714, 7046, 10657, 25802, 11056, 10154, 4173, 596, 637, 636, 953, 23348, 81848, 3092, 54480, 1014, 29, 11282, 56649, 8828, 471, 29842, 3426, 9961, 58191, 420, 4240	221	2201	18202	1.64649	0.203028	0.0279684	1.21732
Thyroid	GOTERM_BP_DIRECT	GO:0042060~wound healing	7	0.0197205	0.000983332	7032, 1001, 7033, 2335, 7076, 7046, 57822	211	91	16787	6.11994	0.76361	0.21367	1.6169
Thyroid	GOTERM_BP_DIRECT	GO:0071333~cellular response to glucose stimulus	6	0.0169033	0.00122365	3956, 50507, 10891, 6659, 2335, 5328	211	64	16787	7.45868	0.833868	0.226186	2.0083
Thyroid	GOTERM_BP_DIRECT	GO:0048260~positive regulation of receptor-mediated endocytosis	4	0.0112689	0.00137084	6366, 636, 867, 3092	211	18	16787	17.6798	0.866149	0.222272	2.24731
Thyroid	GOTERM_MF_DIRECT	GO:0005178~integrin binding	7	0.0197205	0.00195027	3675, 3673, 10085, 7087, 2335, 4240, 87	203	105	16313	5.35731	0.545554	0.325874	2.69
Thyroid	GOTERM_BP_DIRECT	GO:0030838~positive regulation of actin filament polymerization	5	0.0140861	0.0025748	2017, 10602, 6366, 7408, 25802	211	46	16787	8.64774	0.977167	0.342919	4.18181
Thyroid	GOTERM_MF_DIRECT	GO:0043236~laminin binding	4	0.0112689	0.00312543	3956, 3675, 3673, 1893	203	24	16313	13.3933	0.717662	0.343971	4.2783
Thyroid	GOTERM_CC_DIRECT	GO:0005925~focal adhesion	13	0.0366238	0.00318809	2017, 3673, 81848, 7408, 9902, 4478, 3675, 1803, 50507, 3927, 4162, 87, 5328	221	395	18202	2.71065	0.533814	0.0813011	4.0352
Thyroid	GOTERM_BP_DIRECT	GO:0048041~focal adhesion assembly	4	0.0112689	0.00321767	2017, 3673, 596, 87	211	24	16787	13.2599	0.991127	0.37654	5.19997
Thyroid	GOTERM_BP_DIRECT	GO:0001666~response to hypoxia	9	0.025355	0.00323968	1909, 5066, 10370, 3673, 6261, 50507, 1803, 6649, 5328	211	195	16787	3.67197	0.991409	0.35109	5.23464
Thyroid	GOTERM_BP_DIRECT	GO:0014911~positive regulation of smooth muscle cell migration	4	0.0112689	0.00362304	3673, 596, 50507, 5328	211	25	16787	12.7295	0.995112	0.358162	5.83675
Thyroid	GOTERM_CC_DIRECT	GO:0031012~extracellular matrix	11	0.0309894	0.00364271	84034, 3956, 10085, 1893, 1282, 1805, 4147, 6649, 2335, 4240, 1311	221	300	18202	3.01994	0.581968	0.0835244	4.59822
Thyroid	GOTERM_BP_DIRECT	GO:0051491~positive regulation of filopodium assembly	4	0.0112689	0.00452384	23613, 6366, 7046, 2823	211	27	16787	11.7866	0.998702	0.400289	7.23742
Thyroid	GOTERM_BP_DIRECT	GO:0071560~cellular response to transforming growth factor beta stimulus	5	0.0140861	0.00461759	50507, 10891, 2335, 51741, 7046	211	54	16787	7.3666	0.998869	0.384086	7.38207
Thyroid	GOTERM_BP_DIRECT	GO:0010628~positive regulation of gene expression	10	0.0281722	0.00515797	4478, 10370, 3675, 1001, 287, 55022, 2335, 4435, 7046, 23316	211	257	16787	3.09569	0.99949	0.396742	8.21167
Thyroid	GOTERM_BP_DIRECT	GO:0009653~anatomical structure morphogenesis	6	0.0169033	0.00569236	10644, 2149, 636, 55790, 4162, 2719	211	91	16787	5.24566	0.999768	0.407292	9.02522
Thyroid	GOTERM_MF_DIRECT	GO:0005518~collagen binding	5	0.0140861	0.00648105	3675, 3673, 2335, 1311, 9902	203	60	16313	6.69663	0.927695	0.481449	8.68213
Thyroid	GOTERM_BP_DIRECT	GO:0043524~negative regulation of neuron apoptotic process	7	0.0197205	0.0073079	219699, 596, 10891, 2149, 4435, 4192, 7466	211	136	16787	4.09496	0.999979	0.468745	11.4437
Thyroid	GOTERM_BP_DIRECT	GO:0007586~digestion	5	0.0140861	0.0075393	7032, 7033, 10891, 1646, 1645	211	62	16787	6.41607	0.999985	0.460094	11.7851
Thyroid	GOTERM_BP_DIRECT	GO:0008284~positive regulation of cell proliferation	14	0.0394411	0.00769221	860, 596, 2149, 6659, 2335, 7319, 1909, 1803, 3400, 7076, 1646, 4240, 7046, 5328	211	481	16787	2.31565	0.999988	0.448884	12.01
Thyroid	GOTERM_MF_DIRECT	GO:0005509~calcium ion binding	18	0.0507099	0.00815343	2159, 5066, 1004, 1001, 6261, 4147, 649, 867, 1311, 1014, 6282, 79158, 10085, 6695, 7173, 4038, 87, 8291	203	719	16313	2.01178	0.963392	0.483922	10.806
Thyroid	GOTERM_BP_DIRECT	GO:0030574~collagen catabolic process	5	0.0140861	0.00842316	1282, 1301, 9902, 140766, 1305	211	64	16787	6.21557	0.999996	0.462073	13.0778
Thyroid	GOTERM_BP_DIRECT	GO:0030335~positive regulation of cell migration	8	0.0225378	0.00960294	2159, 6405, 2149, 54910, 4162, 58191, 7046, 5328	211	188	16787	3.3855	0.999999	0.490138	14.7756
Thyroid	GOTERM_BP_DIRECT	GO:0007507~heart development	8	0.0225378	0.00990759	1909, 5066, 10370, 3675, 8828, 64220, 6659, 7046	211	189	16787	3.36759	1	0.484953	15.209
Thyroid	GOTERM_MF_DIRECT	GO:0001105~RNA polymerase II transcription coactivator activity	4	0.0112689	0.010667	10370, 6659, 4435, 51741	203	37	16313	8.68752	0.986867	0.51427	13.912
Thyroid	GOTERM_BP_DIRECT	GO:0001764~neuron migration	6	0.0169033	0.0106819	3675, 4147, 6695, 4897, 2823, 5649	211	106	16787	4.50335	1	0.495666	16.301
Thyroid	GOTERM_MF_DIRECT	GO:0050662~coenzyme binding	3	0.00845166	0.0108789	7264, 2582, 51741	203	13	16313	18.5445	0.987956	0.468104	14.1691
Thyroid	GOTERM_BP_DIRECT	GO:0007015~actin filament organization	5	0.0140861	0.0109222	596, 9168, 57477, 25802, 87	211	69	16787	5.76516	1	0.488717	16.6372
Thyroid	GOTERM_BP_DIRECT	GO:0050890~cognition	4	0.0112689	0.0126679	7991, 64220, 57477, 23316	211	39	16787	8.15992	1	0.526494	19.0419
Thyroid	GOTERM_BP_DIRECT	GO:0030199~collagen fibril organization	4	0.0112689	0.0126679	1805, 1301, 7046, 140766	211	39	16787	8.15992	1	0.526494	19.0419
Thyroid	GOTERM_BP_DIRECT	GO:0000302~response to reactive oxygen species	4	0.0112689	0.0126679	2876, 50507, 6649, 10891	211	39	16787	8.15992	1	0.526494	19.0419
Thyroid	GOTERM_BP_DIRECT	GO:0048546~digestive tract morphogenesis	3	0.00845166	0.0128379	596, 64220, 2049	211	14	16787	17.0484	1	0.517389	19.2726
Thyroid	GOTERM_BP_DIRECT	GO:0045444~fat cell differentiation	5	0.0140861	0.0138555	2662, 2876, 3400, 55022, 25999	211	74	16787	5.37562	1	0.531192	20.6404
Thyroid	GOTERM_MF_DIRECT	GO:0008201~heparin binding	7	0.0197205	0.0155767	8828, 6649, 200879, 2335, 4192, 1311, 1305	203	162	16313	3.47233	0.99824	0.547431	19.6913
Thyroid	GOTERM_BP_DIRECT	GO:0007411~axon guidance	7	0.0197205	0.0160496	6405, 4147, 8828, 6324, 7408, 5649, 2049	211	161	16787	3.4591	1	0.571356	23.5159
Thyroid	GOTERM_CC_DIRECT	GO:0030141~secretory granule	5	0.0140861	0.0160731	7033, 2617, 27344, 6447, 9515	221	80	18202	5.14762	0.979197	0.296763	18.8613
Thyroid	GOTERM_BP_DIRECT	GO:0021549~cerebellum development	4	0.0112689	0.016496	10891, 471, 54910, 1902	211	43	16787	7.40086	1	0.568659	24.0888
Thyroid	GOTERM_CC_DIRECT	GO:0030426~growth cone	6	0.0169033	0.0168747	2017, 3675, 25791, 11075, 867, 2059	221	123	18202	4.01766	0.982879	0.287486	19.7099
Thyroid	GOTERM_BP_DIRECT	GO:0051496~positive regulation of stress fiber assembly	4	0.0112689	0.0186267	50507, 29109, 1902, 7046	211	45	16787	7.07193	1	0.601007	26.7683
Thyroid	GOTERM_BP_DIRECT	GO:0010977~negative regulation of neuron projection development	4	0.0112689	0.0186267	3956, 6695, 11075, 1902	211	45	16787	7.07193	1	0.601007	26.7683
Thyroid	GOTERM_BP_DIRECT	GO:0001503~ossification	5	0.0140861	0.018735	860, 1893, 596, 649, 1301	211	81	16787	4.91106	1	0.591143	26.9021
Thyroid	GOTERM_BP_DIRECT	GO:0048538~thymus development	4	0.0112689	0.020903	10370, 596, 7046, 2049	211	47	16787	6.771	1	0.62007	29.5325
Thyroid	GOTERM_CC_DIRECT	GO:1903561~extracellular vesicle	4	0.0112689	0.0225103	10085, 6558, 4240, 2823	221	50	18202	6.58896	0.995667	0.342014	25.4483
Thyroid	GOTERM_MF_DIRECT	GO:0003779~actin binding	9	0.025355	0.0231736	4478, 29109, 8507, 7408, 54221, 64423, 2059, 25802, 23345	203	280	16313	2.58299	0.999923	0.65093	27.928
Thyroid	GOTERM_BP_DIRECT	GO:0030318~melanocyte differentiation	3	0.00845166	0.0255215	596, 4948, 4435	211	20	16787	11.9339	1	0.682886	34.8425
Thyroid	GOTERM_CC_DIRECT	GO:0001725~stress fiber	4	0.0112689	0.0275099	50507, 29109, 57477, 87	221	54	18202	6.10089	0.998728	0.37887	30.2199
Thyroid	GOTERM_MF_DIRECT	GO:0005515~protein binding	91	0.256367	0.0279283	5066, 219699, 22836, 10891, 2149, 6659, 8572, 2335, 6324, 9557, 4897, 1311, 8671, 23613, 84034, 3675, 287, 127703, 3927, 54910, 4038, 50945, 10657, 87, 10154, 5328, 2159, 2017, 1893, 637, 6649, 6455, 636, 1902, 3092, 7408, 81848, 2719, 30851, 10769, 57125, 10370, 10577, 3956, 79095, 3914, 6447, 9961, 7076, 2059, 8291, 55760, 860, 967, 11075, 867, 9902, 1030, 55521, 57099, 1803, 29109, 5208, 4948,…	203	6163	16313	1.18655	0.999989	0.681572	32.6765
Thyroid	GOTERM_BP_DIRECT	GO:0045807~positive regulation of endocytosis	3	0.00845166	0.0279792	967, 25999, 2719	211	21	16787	11.3656	1	0.70583	37.5126
Thyroid	GOTERM_CC_DIRECT	GO:0042383~sarcolemma	5	0.0140861	0.0281708	5152, 287, 6261, 54221, 8291	221	95	18202	4.33484	0.998919	0.365742	30.8292
Thyroid	GOTERM_BP_DIRECT	GO:0007179~transforming growth factor beta receptor signaling pathway	5	0.0140861	0.0293232	10370, 2662, 4435, 867, 7046	211	93	16787	4.27738	1	0.712516	38.9288
Thyroid	GOTERM_BP_DIRECT	GO:0001501~skeletal system development	6	0.0169033	0.0297722	2662, 6659, 649, 9061, 7046, 1311	211	138	16787	3.4591	1	0.707943	39.3953
Thyroid	GOTERM_CC_DIRECT	GO:0016324~apical plasma membrane	9	0.025355	0.0303234	4478, 287, 50507, 1803, 6558, 23043, 2335, 57477, 9076	221	301	18202	2.46265	0.999363	0.368695	32.7796
Thyroid	GOTERM_BP_DIRECT	GO:0045987~positive regulation of smooth muscle contraction	3	0.00845166	0.0305278	2017, 3673, 2149	211	22	16787	10.849	1	0.707241	40.1725
Thyroid	GOTERM_BP_DIRECT	GO:0060173~limb development	3	0.00845166	0.0331646	5066, 4038, 1311	211	23	16787	10.3773	1	0.727782	42.8123
Thyroid	GOTERM_BP_DIRECT	GO:0034097~response to cytokine	4	0.0112689	0.0344671	596, 7076, 4435, 58191	211	57	16787	5.5831	1	0.732454	44.0756
Thyroid	GOTERM_BP_DIRECT	GO:0030511~positive regulation of transforming growth factor beta receptor signaling pathway	3	0.00845166	0.035887	10370, 1030, 4435	211	24	16787	9.94491	1	0.738008	45.4228
Thyroid	GOTERM_BP_DIRECT	GO:0001836~release of cytochrome c from mitochondria	3	0.00845166	0.035887	596, 637, 79017	211	24	16787	9.94491	1	0.738008	45.4228
Thyroid	GOTERM_CC_DIRECT	GO:0005887~integral component of plasma membrane	26	0.0732477	0.0362461	9966, 6261, 967, 2149, 6558, 4897, 8671, 9902, 9076, 7991, 7087, 3556, 3759, 8714, 1188, 2049, 10154, 1187, 1902, 953, 2719, 1909, 114134, 57105, 4919, 7173	221	1417	18202	1.51123	0.999853	0.40491	37.8874
Thyroid	GOTERM_CC_DIRECT	GO:0009986~cell surface	13	0.0366238	0.0399978	5066, 3673, 2149, 967, 1902, 80328, 3956, 3675, 1803, 4038, 7173, 7046, 5328	221	560	18202	1.91197	0.999942	0.418413	40.935
Thyroid	GOTERM_MF_DIRECT	GO:0016491~oxidoreductase activity	7	0.0197205	0.0400411	125, 50507, 7264, 316, 51741, 1646, 1645	203	202	16313	2.78474	1	0.747358	43.4933
Thyroid	GOTERM_BP_DIRECT	GO:0002576~platelet degranulation	5	0.0140861	0.0403843	1893, 967, 2335, 7076, 87	211	103	16787	3.8621	1	0.770982	49.4914
Thyroid	GOTERM_BP_DIRECT	GO:0007202~activation of phospholipase C activity	3	0.00845166	0.0415788	1909, 2769, 1902	211	26	16787	9.17991	1	0.772893	50.523
Thyroid	GOTERM_BP_DIRECT	GO:0001958~endochondral ossification	3	0.00845166	0.0415788	860, 55790, 1305	211	26	16787	9.17991	1	0.772893	50.523
Thyroid	GOTERM_CC_DIRECT	GO:0045211~postsynaptic membrane	7	0.0197205	0.0423891	287, 2149, 23362, 57528, 54910, 1305, 23345	221	210	18202	2.7454	0.999968	0.420066	42.8049
Thyroid	GOTERM_BP_DIRECT	GO:0051965~positive regulation of synapse assembly	4	0.0112689	0.0425961	347902, 3556, 2049, 23316	211	62	16787	5.13285	1	0.773286	51.3861
Thyroid	GOTERM_BP_DIRECT	GO:0010976~positive regulation of neuron projection development	5	0.0140861	0.0428448	3675, 8507, 11075, 6324, 5649	211	105	16787	3.78854	1	0.76753	51.5948
Thyroid	GOTERM_CC_DIRECT	GO:0005913~cell-cell adherens junction	9	0.025355	0.0431191	2017, 1001, 3927, 471, 6455, 867, 7408, 23348, 6282	221	323	18202	2.29492	0.999973	0.409456	43.3647
Thyroid	GOTERM_BP_DIRECT	GO:0035987~endodermal cell differentiation	3	0.00845166	0.0445432	3914, 2335, 1301	211	27	16787	8.83992	1	0.773368	52.9985
Thyroid	GOTERM_BP_DIRECT	GO:0007569~cell aging	3	0.00845166	0.0445432	10370, 596, 50507	211	27	16787	8.83992	1	0.773368	52.9985
Thyroid	GOTERM_BP_DIRECT	GO:0048863~stem cell differentiation	3	0.00845166	0.0475834	860, 2823, 2118	211	28	16787	8.5242	1	0.788542	55.4161
Thyroid	GOTERM_BP_DIRECT	GO:0051928~positive regulation of calcium ion transport	3	0.00845166	0.0475834	287, 2149, 7466	211	28	16787	8.5242	1	0.788542	55.4161
Thyroid	GOTERM_BP_DIRECT	GO:0060135~maternal process involved in female pregnancy	3	0.00845166	0.0475834	5066, 3675, 7319	211	28	16787	8.5242	1	0.788542	55.4161
Thyroid	GOTERM_MF_DIRECT	GO:0005200~structural constituent of cytoskeleton	5	0.0140861	0.0478481	4478, 287, 636, 257019, 3092	203	110	16313	3.65271	1	0.782101	49.5846
Thyroid	GOTERM_BP_DIRECT	GO:0014068~positive regulation of phosphatidylinositol 3-kinase signaling	4	0.0112689	0.0478932	219699, 2149, 867, 5649	211	65	16787	4.89595	1	0.783641	55.6558
Tongue	GOTERM_BP_DIRECT	GO:0060337~type I interferon signaling pathway	10	0.0303131	1.32055e-07	3430, 4939, 9636, 6773, 4600, 684, 3437, 54739, 91543, 4940	219	64	16787	11.977	0.000189085	0.000189085	0.000218182
Tongue	GOTERM_BP_DIRECT	GO:0042493~response to drug	18	0.0545636	3.65411e-06	117, 4049, 6648, 7039, 1136, 5743, 1026, 10512, 6185, 8061, 1789, 3624, 7050, 3956, 6868, 6532, 1277, 4321	219	352	16787	3.91975	0.00521903	0.00261293	0.0060372
Tongue	GOTERM_BP_DIRECT	GO:0051607~defense response to virus	12	0.0363758	1.05374e-05	5359, 4939, 9636, 55601, 6773, 4600, 684, 3437, 54541, 3588, 91543, 4940	219	165	16787	5.57476	0.0149764	0.00501727	0.0174087
Tongue	GOTERM_BP_DIRECT	GO:0009615~response to virus	10	0.0303131	1.2342e-05	4939, 10561, 55601, 4600, 684, 3437, 8061, 23586, 91543, 4940	219	109	16787	7.03238	0.0175186	0.00440873	0.0203897
Tongue	GOTERM_BP_DIRECT	GO:0030574~collagen catabolic process	8	0.0242505	1.87518e-05	1514, 4314, 1282, 4312, 4319, 1277, 1288, 4321	219	64	16787	9.58162	0.0264955	0.00535617	0.0309774
Tongue	GOTERM_BP_DIRECT	GO:0030593~neutrophil chemotaxis	8	0.0242505	2.29978e-05	6368, 6358, 6349, 414062, 3553, 6348, 54210, 3576	219	66	16787	9.29127	0.0323968	0.00547383	0.0379904
Tongue	GOTERM_BP_DIRECT	GO:0008285~negative regulation of cell proliferation	18	0.0545636	2.59751e-05	6751, 6648, 5744, 2919, 5743, 6349, 23641, 1026, 8061, 3624, 7071, 6368, 3437, 414062, 26136, 3553, 7097, 3576	219	409	16787	3.37348	0.0365135	0.00529973	0.0429076
Tongue	GOTERM_MF_DIRECT	GO:0008009~chemokine activity	7	0.0212192	3.63641e-05	2919, 6368, 6358, 6349, 414062, 6348, 3576	210	49	16313	11.0973	0.014799	0.014799	0.0508911
Tongue	GOTERM_BP_DIRECT	GO:0045071~negative regulation of viral genome replication	6	0.0181879	0.000160304	5359, 6733, 9636, 684, 91543, 4940	219	40	16787	11.4979	0.205128	0.0282889	0.264527
Tongue	GOTERM_CC_DIRECT	GO:0005576~extracellular region	37	0.112159	0.00023979	2919, 6349, 6348, 3624, 245910, 9104, 6947, 10468, 414062, 1288, 3553, 87, 4233, 54210, 3576, 2159, 8542, 4314, 813, 9636, 4312, 1282, 4319, 5744, 5322, 6358, 5549, 91851, 5054, 351, 1514, 3918, 6368, 503614, 1277, 4321, 3959	222	1607	18202	1.88778	0.0649443	0.0649443	0.316595
Tongue	GOTERM_CC_DIRECT	GO:0031012~extracellular matrix	13	0.0394071	0.000316271	3956, 5359, 1282, 4312, 4319, 10970, 1277, 5549, 25890, 3728, 7148, 5054, 3959	222	300	18202	3.55294	0.0847608	0.0433187	0.417377
Tongue	GOTERM_BP_DIRECT	GO:0070098~chemokine-mediated signaling pathway	7	0.0212192	0.000317436	2919, 6368, 6358, 6349, 414062, 6348, 3576	219	71	16787	7.55733	0.365324	0.0492609	0.523181
Tongue	GOTERM_BP_DIRECT	GO:0006955~immune response	16	0.048501	0.000403627	4049, 2919, 6358, 348249, 6348, 10512, 911, 4939, 6368, 2215, 4783, 3553, 7097, 3588, 4940, 3576	219	420	16787	2.92011	0.439043	0.0561717	0.664792
Tongue	GOTERM_BP_DIRECT	GO:0050729~positive regulation of inflammatory response	7	0.0212192	0.000427522	6368, 6358, 6349, 414062, 7097, 6348, 5054	219	75	16787	7.15428	0.457921	0.0541464	0.704018
Tongue	GOTERM_BP_DIRECT	GO:0006954~inflammatory response	15	0.0454697	0.000499135	9435, 7130, 4776, 2919, 5743, 6349, 8767, 6358, 6348, 6368, 414062, 3553, 7097, 3588, 3576	219	383	16787	3.00207	0.510778	0.0578383	0.82149
Tongue	GOTERM_BP_DIRECT	GO:0048247~lymphocyte chemotaxis	5	0.0151566	0.000509274	6368, 6358, 6349, 414062, 6348	219	29	16787	13.216	0.517834	0.0545675	0.838111
Tongue	GOTERM_CC_DIRECT	GO:0005829~cytosol	62	0.187941	0.000693163	55437, 220134, 9454, 60673, 6773, 8767, 1314, 6348, 22974, 3728, 9928, 55740, 6513, 9104, 58533, 3437, 5947, 6611, 64359, 11157, 87, 1894, 9636, 4688, 9871, 270, 272, 8061, 5688, 163, 5359, 80321, 4939, 4600, 1491, 2949, 29943, 4776, 8550, 1454, 1026, 54739, 9776, 2879, 7083, 3553, 10900, 25802, 23586, 4940, 1730, 3430, 11065, 10592, 54541, 26271, 9371, 351, 10644, 6532, 3667, 50807	222	3397	18202	1.49645	0.176468	0.0626679	0.912652
Tongue	GOTERM_MF_DIRECT	GO:0005515~protein binding	103	0.312225	0.00069685	55437, 10130, 9454, 1108, 684, 6773, 6348, 8318, 3728, 79142, 9928, 6868, 58533, 11157, 2159, 8542, 1894, 9636, 4688, 5743, 4291, 55754, 9871, 23641, 1514, 5359, 163, 1277, 1491, 4691, 8550, 1454, 6185, 1789, 28999, 9776, 4783, 4233, 23586, 55107, 813, 3430, 29967, 10592, 59338, 54939, 2305, 51388, 26271, 5054, 171546, 322, 9371, 7050, 51319, 6385, 26136, 117, 220134, 60673, 81671, 8767, 190, 101…	210	6163	16313	1.29825	0.248593	0.133163	0.971057
Tongue	GOTERM_BP_DIRECT	GO:0030335~positive regulation of cell migration	10	0.0303131	0.000798473	2159, 3918, 7130, 6868, 1277, 22800, 6348, 10512, 3655, 4916	219	188	16787	4.07729	0.681416	0.0784562	1.3111
Tongue	GOTERM_CC_DIRECT	GO:0005615~extracellular space	31	0.0939707	0.00107856	4049, 2919, 6349, 348249, 1314, 25890, 6348, 7148, 6947, 414062, 3553, 87, 3576, 4940, 8542, 7130, 4314, 4319, 7039, 5744, 6358, 5549, 10512, 5054, 351, 1514, 3918, 3956, 6368, 1277, 3959	222	1361	18202	1.86754	0.26078	0.0727573	1.41675
Tongue	GOTERM_MF_DIRECT	GO:0004871~signal transducer activity	10	0.0303131	0.00128575	1894, 346562, 3956, 6773, 684, 3667, 8767, 10468, 3728, 51026	210	204	16313	3.80789	0.40992	0.161242	1.78485
Tongue	GOTERM_BP_DIRECT	GO:0010628~positive regulation of gene expression	11	0.0333444	0.00199429	5359, 6733, 6532, 4783, 3553, 7097, 6348, 23586, 1789, 3624, 4916	219	257	16787	3.28087	0.942655	0.173519	3.24448
Tongue	GOTERM_BP_DIRECT	GO:0002548~monocyte chemotaxis	5	0.0151566	0.00210399	6368, 6358, 6349, 414062, 6348	219	42	16787	9.12535	0.951007	0.171804	3.42004
Tongue	GOTERM_BP_DIRECT	GO:0007050~cell cycle arrest	8	0.0242505	0.00277075	55437, 4291, 6498, 1026, 3576, 3624, 322, 5621	219	144	16787	4.2585	0.981187	0.208416	4.48074
Tongue	GOTERM_BP_DIRECT	GO:0022617~extracellular matrix disassembly	6	0.0181879	0.00308645	1514, 4314, 3918, 4312, 4319, 4321	219	76	16787	6.05155	0.988045	0.218018	4.97913
Tongue	GOTERM_BP_DIRECT	GO:0071356~cellular response to tumor necrosis factor	7	0.0212192	0.00327075	6368, 1277, 6358, 6349, 414062, 6348, 3576	219	111	16787	4.83397	0.990826	0.218793	5.26894
Tongue	GOTERM_CC_DIRECT	GO:0005925~focal adhesion	13	0.0394071	0.0033025	3728, 55740, 84951, 6868, 6385, 2535, 26136, 22800, 3655, 87, 51474, 5329, 8470	222	395	18202	2.69844	0.603956	0.1691	4.27963
Tongue	GOTERM_BP_DIRECT	GO:0032760~positive regulation of tumor necrosis factor production	5	0.0151566	0.00344281	4776, 8767, 7097, 6348, 4691	219	48	16787	7.98468	0.992835	0.218805	5.53877
Tongue	GOTERM_CC_DIRECT	GO:0009986~cell surface	16	0.048501	0.00357696	117, 7039, 684, 5621, 351, 51330, 4072, 3956, 6868, 6385, 7162, 7097, 4691, 3655, 4233, 25800	222	560	18202	2.3426	0.633349	0.15399	4.62757
Tongue	GOTERM_BP_DIRECT	GO:0071347~cellular response to interleukin-1	6	0.0181879	0.00428231	6368, 6358, 6349, 414062, 6348, 3576	219	82	16787	5.60875	0.997857	0.253709	6.84494
Tongue	GOTERM_BP_DIRECT	GO:0032757~positive regulation of interleukin-8 production	4	0.0121253	0.00502044	3553, 7097, 23586, 5054	219	27	16787	11.356	0.999259	0.279355	7.97935
Tongue	GOTERM_BP_DIRECT	GO:0035456~response to interferon-beta	3	0.00909394	0.00569098	5359, 684, 54739	219	9	16787	25.551	0.999718	0.299063	8.99863
Tongue	GOTERM_BP_DIRECT	GO:0071346~cellular response to interferon-gamma	5	0.0151566	0.00599639	6368, 6358, 6349, 414062, 6348	219	56	16787	6.84402	0.999818	0.301529	9.45935
Tongue	GOTERM_CC_DIRECT	GO:0005578~proteinaceous extracellular matrix	10	0.0303131	0.00601624	4314, 3956, 4312, 4319, 5549, 1288, 4321, 7146, 7148, 3959	222	271	18202	3.0255	0.815413	0.214454	7.6689
Tongue	GOTERM_BP_DIRECT	GO:0007267~cell-cell signaling	10	0.0303131	0.00608074	7130, 4049, 7071, 6751, 5744, 6368, 684, 3553, 6348, 3624	219	254	16787	3.01783	0.999839	0.294866	9.58621
Tongue	GOTERM_CC_DIRECT	GO:0005916~fascia adherens	3	0.00909394	0.00619334	29119, 3728, 87	222	10	18202	24.5973	0.824397	0.195425	7.88618
Tongue	GOTERM_BP_DIRECT	GO:0009636~response to toxic substance	6	0.0181879	0.00760587	6532, 7083, 7097, 6348, 1026, 1789	219	94	16787	4.89274	0.999982	0.343288	11.8513
Tongue	GOTERM_MF_DIRECT	GO:0003725~double-stranded RNA binding	5	0.0151566	0.00773015	4939, 55601, 87, 23586, 4940	210	61	16313	6.36729	0.958484	0.548608	10.2936
Tongue	GOTERM_BP_DIRECT	GO:0031663~lipopolysaccharide-mediated signaling pathway	4	0.0121253	0.00811845	8767, 3553, 7097, 6348	219	32	16787	9.58162	0.999991	0.351009	12.6006
Tongue	GOTERM_BP_DIRECT	GO:0070374~positive regulation of ERK1 and ERK2 cascade	8	0.0242505	0.0097729	5322, 6368, 6358, 8767, 6349, 414062, 3553, 6348	219	182	16787	3.36936	0.999999	0.394846	14.9783
Tongue	GOTERM_BP_DIRECT	GO:0016337~single organismal cell-cell adhesion	6	0.0181879	0.0102085	10630, 81671, 29119, 3655, 3728, 7148	219	101	16787	4.55364	1	0.397506	15.5941
Tongue	GOTERM_BP_DIRECT	GO:0000082~G1/S transition of mitotic cell cycle	6	0.0181879	0.0106243	5001, 6119, 8318, 26271, 1026, 3624	219	102	16787	4.509	1	0.399413	16.1781
Tongue	GOTERM_MF_DIRECT	GO:0005201~extracellular matrix structural constituent	5	0.0151566	0.0107013	1282, 1277, 5549, 1288, 7148	210	67	16313	5.79709	0.987859	0.586145	13.9814
Tongue	GOTERM_BP_DIRECT	GO:0045087~innate immune response	13	0.0394071	0.01123	8542, 6733, 4688, 684, 8767, 351, 245910, 503614, 55601, 4600, 7097, 54210, 23586	219	433	16787	2.30136	1	0.406481	17.0218
Tongue	GOTERM_CC_DIRECT	GO:0070062~extracellular exosome	48	0.145503	0.011683	10130, 6558, 10970, 684, 9119, 4735, 1314, 3872, 29028, 7146, 3728, 7148, 6513, 4072, 4430, 2879, 6611, 51706, 11157, 22800, 3553, 87, 5329, 55107, 6648, 10592, 59338, 5549, 2799, 10512, 2590, 5054, 351, 5621, 9371, 1514, 5688, 5359, 3956, 25992, 6385, 51050, 2215, 1491, 4691, 3588, 29943, 3959	222	2799	18202	1.40606	0.962765	0.306227	14.3916
Tongue	GOTERM_BP_DIRECT	GO:0006878~cellular copper ion homeostasis	3	0.00909394	0.0119164	1318, 351, 5621	219	13	16787	17.6891	1	0.415186	17.9685
Tongue	GOTERM_BP_DIRECT	GO:0007015~actin filament organization	5	0.0151566	0.0123921	1730, 4430, 25802, 87, 8470	219	69	16787	5.55456	1	0.417893	18.6185
Tongue	GOTERM_MF_DIRECT	GO:0098641~cadherin binding involved in cell-cell adhesion	10	0.0303131	0.0126344	4072, 22827, 4430, 26136, 4735, 3655, 51474, 3728, 50807, 10190	210	290	16313	2.67865	0.994555	0.580568	16.3046
Tongue	GOTERM_BP_DIRECT	GO:0030728~ovulation	3	0.00909394	0.0137846	7130, 5743, 3553	219	14	16787	16.4256	1	0.442678	20.4937
Tongue	GOTERM_BP_DIRECT	GO:0001666~response to hypoxia	8	0.0242505	0.0138763	4049, 6868, 6648, 6532, 3553, 7097, 54541, 1789	219	195	16787	3.14474	1	0.435442	20.6158
Tongue	GOTERM_BP_DIRECT	GO:0007346~regulation of mitotic cell cycle	4	0.0121253	0.0140001	6119, 26271, 1026, 1163	219	39	16787	7.86184	1	0.429263	20.7803
Tongue	GOTERM_BP_DIRECT	GO:0030198~extracellular matrix organization	8	0.0242505	0.0142481	3918, 1282, 1277, 1288, 25890, 3655, 5054, 351	219	196	16787	3.12869	1	0.42616	21.1089
Tongue	GOTERM_CC_DIRECT	GO:0005737~cytoplasm	80	0.242505	0.0143123	55437, 9454, 1108, 6773, 684, 8767, 1314, 3872, 6348, 8318, 3728, 190, 79142, 55740, 10190, 9104, 6868, 55601, 3437, 58533, 5947, 9650, 64359, 6498, 87, 1894, 65244, 6733, 4688, 5744, 5743, 4291, 5688, 3956, 80321, 84951, 4939, 55700, 4600, 1491, 4691, 51474, 113457, 6751, 9805, 4776, 8550, 1454, 4735, 1789, 7278, 10561, 4430, 79661, 25802, 23586, 6744, 4940, 55107, 11065, 10592, 59338, 54939, 23…	222	5240	18202	1.25177	0.982339	0.332115	17.3544
Tongue	GOTERM_BP_DIRECT	GO:0006979~response to oxidative stress	6	0.0181879	0.0143748	5743, 2879, 51435, 79661, 351, 5621	219	110	16787	4.18107	1	0.420526	21.2763
Tongue	GOTERM_BP_DIRECT	GO:0007165~signal transduction	25	0.0757828	0.016471	7130, 4049, 29967, 2919, 8550, 1136, 1454, 8767, 3872, 3728, 51026, 322, 3956, 10630, 6368, 6385, 3667, 10468, 3553, 7097, 4233, 3588, 5329, 3959, 3576	219	1163	16787	1.64774	1	0.45655	23.9973
Tongue	GOTERM_BP_DIRECT	GO:0007155~cell adhesion	13	0.0394071	0.0172529	7130, 3728, 7148, 351, 3918, 6868, 29119, 1277, 7162, 1288, 3655, 8470, 3959	219	460	16787	2.16628	1	0.46369	24.9894
Tongue	GOTERM_MF_DIRECT	GO:0008201~heparin binding	7	0.0212192	0.0181116	3918, 5322, 6368, 5549, 25890, 7148, 351	210	162	16313	3.35658	0.999443	0.657178	22.5744
Tongue	GOTERM_CC_DIRECT	GO:0045121~membrane raft	8	0.0242505	0.01872	5359, 6868, 6532, 6385, 684, 7097, 351, 5621	222	221	18202	2.968	0.994965	0.381851	22.1097
Tongue	GOTERM_CC_DIRECT	GO:0005789~endoplasmic reticulum membrane	19	0.057595	0.019527	3995, 813, 10130, 10897, 7039, 10970, 5743, 1314, 9871, 6185, 2590, 9761, 1559, 64078, 51706, 6747, 51435, 91543, 5329	222	870	18202	1.79061	0.996001	0.368803	22.9524
Tongue	GOTERM_BP_DIRECT	GO:0032147~activation of protein kinase activity	4	0.0121253	0.0205433	1894, 55437, 22974, 9928	219	45	16787	6.8136	1	0.515668	29.0329
Tongue	GOTERM_BP_DIRECT	GO:0007623~circadian rhythm	5	0.0151566	0.0211647	7071, 6532, 4783, 5054, 4916	219	81	16787	4.73166	1	0.517782	29.7731
Tongue	GOTERM_CC_DIRECT	GO:0030496~midbody	6	0.0181879	0.0212732	1894, 4735, 9928, 10190, 9371, 6513	222	130	18202	3.7842	0.997572	0.370693	24.7472
Tongue	GOTERM_BP_DIRECT	GO:0043065~positive regulation of apoptotic process	10	0.0303131	0.0214098	1894, 51330, 4049, 5743, 8767, 3553, 3655, 8061, 322, 4916	219	313	16787	2.44898	1	0.513608	30.0631
Tongue	GOTERM_CC_DIRECT	GO:0000407~pre-autophagosomal structure	3	0.00909394	0.0219078	81671, 60673, 9776	222	19	18202	12.9459	0.997975	0.35791	25.3898
Tongue	GOTERM_BP_DIRECT	GO:0006935~chemotaxis	6	0.0181879	0.0222028	2919, 6368, 6348, 8061, 5329, 3576	219	123	16787	3.73917	1	0.518448	30.9936
Tongue	GOTERM_BP_DIRECT	GO:0032355~response to estradiol	6	0.0181879	0.0228996	117, 5743, 6532, 1277, 3553, 1789	219	124	16787	3.70901	1	0.521544	31.8016
Tongue	GOTERM_MF_DIRECT	GO:0051015~actin filament binding	6	0.0181879	0.023813	4430, 29119, 6532, 51474, 87, 6744	210	127	16313	3.66997	0.999949	0.709218	28.6356
Tongue	GOTERM_BP_DIRECT	GO:0050830~defense response to Gram-positive bacterium	5	0.0151566	0.0247563	4049, 6868, 8767, 7097, 351	219	85	16787	4.509	1	0.541766	33.9115
Tongue	GOTERM_BP_DIRECT	GO:0031668~cellular response to extracellular stimulus	3	0.00909394	0.0248265	1026, 3655, 8061	219	19	16787	12.1031	1	0.535114	33.9899
Tongue	GOTERM_BP_DIRECT	GO:0032722~positive regulation of chemokine production	3	0.00909394	0.0248265	6868, 8767, 7097	219	19	16787	12.1031	1	0.535114	33.9899
Tongue	GOTERM_CC_DIRECT	GO:0048471~perinuclear region of cytoplasm	15	0.0454697	0.0268378	11226, 7039, 10970, 5322, 4735, 9871, 1026, 2590, 351, 322, 3624, 3918, 4939, 4430, 8470	222	646	18202	1.90382	0.999508	0.398193	30.212
Tongue	GOTERM_MF_DIRECT	GO:0042802~identical protein binding	15	0.0454697	0.0272375	5688, 6648, 22827, 60673, 6773, 3437, 1277, 7083, 6348, 4691, 23586, 3624, 6513, 351, 5621	210	615	16313	1.89466	0.999988	0.715786	32.0612
Tongue	GOTERM_BP_DIRECT	GO:0032755~positive regulation of interleukin-6 production	4	0.0121253	0.0284989	8767, 3553, 7097, 23586	219	51	16787	6.012	1	0.577923	37.9793
Tongue	GOTERM_CC_DIRECT	GO:0005788~endoplasmic reticulum lumen	7	0.0212192	0.0301221	2159, 10130, 1282, 5743, 1277, 1288, 5329	222	192	18202	2.98925	0.999809	0.414471	33.2628
Tongue	GOTERM_CC_DIRECT	GO:0016324~apical plasma membrane	9	0.0272818	0.0310345	55107, 346562, 4072, 6868, 6558, 684, 55754, 8470, 6513	222	301	18202	2.45156	0.999853	0.405037	34.0881
Tongue	GOTERM_BP_DIRECT	GO:0042346~positive regulation of NF-kappaB import into nucleus	3	0.00909394	0.0326978	5743, 3553, 7097	219	22	16787	10.4527	1	0.621504	42.2627
Tongue	GOTERM_BP_DIRECT	GO:0055093~response to hyperoxia	3	0.00909394	0.0326978	6648, 1277, 1026	219	22	16787	10.4527	1	0.621504	42.2627
Tongue	GOTERM_BP_DIRECT	GO:0051591~response to cAMP	4	0.0121253	0.0330051	5322, 1277, 2305, 8061	219	54	16787	5.678	1	0.617573	42.565
Tongue	GOTERM_MF_DIRECT	GO:0048020~CCR chemokine receptor binding	3	0.00909394	0.034642	6358, 6349, 414062	210	23	16313	10.1323	0.999999	0.764374	38.9528
Tongue	GOTERM_CC_DIRECT	GO:0030670~phagocytic vesicle membrane	4	0.0121253	0.0349172	10981, 533, 7097, 11031	222	59	18202	5.55871	0.999952	0.424701	37.4961
Tongue	GOTERM_BP_DIRECT	GO:0090023~positive regulation of neutrophil chemotaxis	3	0.00909394	0.0384145	2919, 3553, 3576	219	24	16787	9.58162	1	0.66709	47.6491
Tongue	GOTERM_BP_DIRECT	GO:0051412~response to corticosterone	3	0.00909394	0.041405	1026, 8061, 4916	219	25	16787	9.19836	1	0.680991	50.2751
Tongue	GOTERM_CC_DIRECT	GO:0005913~cell-cell adherens junction	9	0.0272818	0.044083	22827, 4430, 26136, 4735, 3655, 51474, 3728, 50807, 10190	222	323	18202	2.28458	0.999997	0.468036	44.9054
Tongue	GOTERM_BP_DIRECT	GO:0002576~platelet degranulation	5	0.0151566	0.0452681	51706, 87, 5054, 3959, 351	219	103	16787	3.72102	1	0.707257	53.4844
Tongue	GOTERM_CC_DIRECT	GO:0005783~endoplasmic reticulum	17	0.0515323	0.0463496	813, 10130, 10981, 81671, 10970, 5743, 55754, 6185, 51026, 5621, 8630, 4939, 9761, 7162, 22800, 91543, 25800	222	830	18202	1.67933	0.999998	0.468884	46.6079
Tongue	GOTERM_BP_DIRECT	GO:0032728~positive regulation of interferon-beta production	3	0.00909394	0.0476367	8767, 7097, 23586	219	27	16787	8.517	1	0.719393	55.3548
Tongue	GOTERM_BP_DIRECT	GO:0051091~positive regulation of sequence-specific DNA binding transcription factor activity	5	0.0151566	0.0479925	2535, 3553, 8061, 3728, 23586	219	105	16787	3.65014	1	0.715683	55.6296
Tongue	GOTERM_BP_DIRECT	GO:0000187~activation of MAPK activity	5	0.0151566	0.0493882	7039, 8550, 8767, 3553, 4916	219	106	16787	3.61571	1	0.719858	56.6922
Tongue	GOTERM_BP_DIRECT	GO:0008284~positive regulation of cell proliferation	12	0.0363758	0.0496415	4072, 3918, 6868, 6733, 7039, 5744, 6358, 3667, 2305, 8061, 9928, 4916	219	481	16787	1.91234	1	0.715522	56.8825
Tongue	GOTERM_MF_DIRECT	GO:0017048~Rho GTPase binding	3	0.00909394	0.0496557	1894, 1730, 9371	210	28	16313	8.32296	1	0.824504	50.9799
