# Supplementary material for: Identification of potential tissue-specific cancer biomarkers and development of cancer versus normal genomic classifiers
Source: Oncotarget. 2017 Sep 21;8(49):85692–715. doi: 10.18632/oncotarget.21127 (PMC5689641; doi:10.18632/oncotarget.21127)
Supplement: Supplementary file 7 [file oncotarget-08-85692-s007.xlsx]

## Sheet: Sheet1
Biomarker	Sensitivity (%)	Specificity (%)	Reference
VEGF	65.71	66.67	[16]
Galectin-1	85.71	84.38	[17]
Galectin-3	83.93	84.38	[17]
E-cadherin	56	71.4	[18]
MMMP-2	48	78.6	[18]
MMP-9	32	92.9	[18]
MMP-13	96	71.4	[18]
Ac anti-p53	48	100	[18]
AFU	55	91	[19]
TSA	45	95	[19]
TSA/TP	63	94	[19]
SCC	38	94	[19]
CYFRA 21-1	50	96	[19]
CEA	23	96	[19]
Prolactin	100	100	[20]
CYFRA 21-1	72	94	[21]
fibrinogen	100	96.6	[22]
PLGF	80	56	[23]
Arginase	98	51	[24]
C-reactive protein	98	87	[24]
CYFRA 21-1	62	100	[25]
CYFRA 21-1	60	94	[26]
TuM2-PK	63	59	[27]
SCCA	51.4	73.6	[28]
EGFR	88.6	91.7	[28]
Cyclin D1	82.9	93.1	[28]
TATI	66.6	93.75	[29]
CYFRA 21-1	28.5	95	[29]
LSAB	82.5	97.5	[30]
TSA	90	87.5	[30]
Β2-microglobulin	100	100	[30]
CEA	25	100	[31]
CYFRA 21-1	32.4	100	[31]
TPA-M	39.7	100	[31]
SCCA	14	100	[31]
Glyceric acid	77.1	88.5	[32]
3TMS	42.8	97.1	[32]
Lauric acid	82.8	100	[32]
N-Acetyl-l-aspartic acid	71.4	97.1	[32]
Asparagine	54.2	91.4	[32]
Ornithine	88.5	85.7	[32]
Heptadecanoate	71.4	80	[32]
Cathepsin B-like	100	97.5	[33]
TNF-α	75	72	[34]
CEA	34.5	91.7	[35]
SCCA	41.4	91.7	[35]
IAP	51.7	83.3	[35]
CEA	31	90	[35]
SCCA	38.1	93.3	[35]
IAP	52.4	83.3	[35]
Cyfra	38.1	90	[35]
Fascin	70.5	75.1	[36]
AMDL DR-70	73	92.5	[37]
miR-31	74.42	80.95	[38]
DAPK	52.2	86.6	[39]
CYFRA 21-1	58	90.32	[40]
miR-196a	66.7	96.2	[41]
miR-196b	97.8	81.1	[41]
CYFRA 8/18	7	95	[42]
E-cadherin	56	71.4	[43]
MMP-2	48	78.6	[43]
MMP-9	32	92.9	[43]
MMP-13	96	71.4	[43]
p53	48	100	[43]
CEA	10	85	[44]
CA 19-9	30	99.4	[44]
TPA	30	98	[44]
LASA	90	99.8	[44]
Ferritin	60	97	[44]
Albumin	72	80	[45]
Sideroflexin 3	77	89	[46]
Cyfra 21-1	96	87	[47]
TPS	69	87	[47]
VEGF-A	73	100	[48]
SCC-Ag	43.4	96.7	[49]
HMGB1	42.3	92	[50]
CYFRA 21-1	60	90	[51]
Beta2-microgobulin	100	100	[52]
MDA	73.3	90	[52]
SialicAcid	93.3	100	[52]
Catalase	100	100	[52]
SOD	93.3	70	[52]
Glutathione	100	100	[52]
Neuraminidase	63.3	100	[52]
l-Fucose, glycoprotein	62	100	[53]
miR-186	57.4	79.3	[54]
miR-494	54.2	84.6	[54]
miR-3651	89.8	63	[54]
SCCA	27.6	85	[55]
LASA-P	63.4	77.9	[55]
Galectin-1	22	100	[56]
Galectin-3	36	90	[56]
GDF-15	75	97	[57]
MMP-2	16.6	95	[58]
MMP-9	68.7	95	[58]
TIMP-1	14.6	95	[58]
TIMP-2	14.6	95	[58]
IL-6	57	100	[59]
TPA/TP	88.2	57.2	[60]
α-l-Fucosidase	65.9	46.8	[60]
miR-21	69.2	81.6	[61]
HOTAIR	92.3	57.1	[61]
SCC	43	95	[62]
CEA	35	95	[62]
CYFRA 21-1	17	95	[62]
s-ICAM-1	4	95	[63]
CYFRA 21-1	15	95	[63]
CEA	33	95	[63]
SCC	43	95	[63]
Kallikrein 6	29.5	90.3	[64]
Cyfra 21-1	57	96.4	[65]
Range	4-100	46.8-100
